# Supplementary material for: (2R*,4R*,7S*,10R*,12R*)-3,11,13,15-Tetra­oxa­penta­cyclo­[5.5.3.01,7.02,4.010,12]penta­deca-5,8-dien-14-one
Source: Acta Crystallogr Sect E Struct Rep Online. 2013 Sep 4;69(Pt 10):o1504–5. doi: 10.1107/S1600536813023817 (PMC3790378; doi:10.1107/S1600536813023817)
Supplement: Supplementary file 1 [file e-69-o1504-sup1.cif]

##############################################################################
#                                                                            #
# This CIF contains the data in a paper accepted for publication in          #
# Acta Crystallographica Section E. It conforms to the requirements of       #
# Notes for Authors for Acta Crystallographica Section E, and has been       #
# peer reviewed under the auspices of the IUCr Commission on Journals.       #
#                                                                            #
# Full details of the Crystallographic Information File format               #
# are given in the paper "The Crystallographic Information File (CIF):       #
# a New Standard Archive File for Crystallography" by S. R. Hall, F. H.      #
# Allen and I. D. Brown [Acta Cryst. (1991), A47, 655-685].                  #
#                                                                            #
# The current version of the core CIF dictionary is obtainable from          #
# ftp://ftp.iucr.org/pub/cif_core.dic.                                       #
#                                                                            #
# Software is freely available for graphical display of the structure(s)     #
# in this CIF. For information consult the CIF software page                 #
# http://www.iucr.org/resources/cif/software.                                #
#                                                                            #
# This file may be used for bona fide research purposes within the           #
# scientific community so long as proper attribution is given to the journal # 
# article from which it was obtained.                                        #
#                                                                            #
##############################################################################
data_global
_audit_creation_method     'PLATON <TABLE ACC> option'
_journal_date_recd_electronic     2013-08-15
_journal_date_accepted     2013-08-23
_journal_name_full     'Acta Crystallographica, Section E'
_journal_year     2013
_journal_volume     69
_journal_issue     10
_journal_page_first     o1504
_journal_page_last     o1505
_journal_paper_category     QO
_journal_paper_doi     10.1107/S1600536813023817
_journal_coeditor_code     IS5298
_publ_contact_author_name     'Prof. Goverdhan Mehta'
_publ_contact_author_address
;
School of Chemistry, University of Hyderabad,
Hyderabad 500 046, India
;
_publ_contact_author_email     gmsc@uohyd.ernet.in
_publ_contact_author_fax     +91-40-23012460
_publ_contact_author_phone     +91-40-23010785
_publ_section_title
;\
(2<i>R</i>*,4<i>R</i>*,7<i>S</i>*,10<i>R</i>*,12<i>R</i>*)-3,11,13,15-\
Tetraoxapentacyclo[5.5.3.0^1,7^.0^2,4^.0^10,12^]pentadeca-5,8-dien-14-one
;
loop_
    _publ_author_name
    _publ_author_footnote
    _publ_author_address
    'Mehta, Goverdhan' .
;
School of Chemistry, University of Hyderabad,
Hyderabad 500 046,
India
;
    'Sen, Saikat' .
;
School of Chemistry, University of Hyderabad,
Hyderabad 500 046, India
;
    'Kumar, C. S. Ananda' .
;
School of Chemistry, University of Hyderabad,
Hyderabad 500 046, India
;
data_I
_chemical_name_systematic
;\
(2<i>R</i>*,4<i>R</i>*,7<i>S</i>*,10<i>R</i>*,12<i>R</i>*)-3,11,13,15-\
Tetraoxapentacyclo[5.5.3.0^1,7^.0^2,4^.0^10,12^]pentadeca-5,8-dien-14-one
;
_chemical_name_common     ?
_chemical_formula_moiety     'C11 H8 O5'
_chemical_formula_sum     'C11 H8 O5'
_chemical_formula_structural     'C11 H8 O5'
_chemical_formula_iupac     'C11 H8 O5'
_chemical_formula_weight     220.17
_chemical_melting_point     ?
_symmetry_cell_setting     monoclinic
_symmetry_space_group_name_H-M     'P 21/c'
_symmetry_space_group_name_Hall     '-P 2ybc'
loop_
    _symmetry_equiv_pos_site_id
    _symmetry_equiv_pos_as_xyz
    1 x,y,z
    2 -x,1/2+y,1/2-z
    3 -x,-y,-z
    4 x,1/2-y,1/2+z
_cell_length_a     7.170(3)
_cell_length_b     7.809(3)
_cell_length_c     16.357(6)
_cell_angle_alpha     90
_cell_angle_beta     93.301(6)
_cell_angle_gamma     90
_cell_volume     914.3(6)
_cell_formula_units_Z     4
_cell_measurement_reflns_used     2221
_cell_measurement_theta_min     2.89
_cell_measurement_theta_max     25.16
_cell_measurement_temperature     291(2)
_cell_special_details
;
;
_exptl_crystal_description     'block'
_exptl_crystal_colour     'colorless'
_exptl_crystal_size_max     0.23
_exptl_crystal_size_mid     0.17
_exptl_crystal_size_min     0.13
_exptl_crystal_size_rad     ?
_exptl_crystal_density_diffrn     1.599
_exptl_crystal_density_meas     ?
_exptl_crystal_density_method     'Not Measured'
_exptl_crystal_F_000     456
_exptl_absorpt_coefficient_mu     0.129
_exptl_absorpt_correction_type     multi-scan
_exptl_absorpt_process_details     '(SADABS; Sheldrick, 2003)'
_exptl_absorpt_correction_T_min     0.9710
_exptl_absorpt_correction_T_max     0.9835
_exptl_special_details
;
IR (KBr, <i>\n</i> cm^-1^) 3057, 2203, 1805,
1524, 1204, 1263, 1032, 943, 854, 758, 725, 665, 619;
^1^H NMR (400
MHz, CDCl~3~, <i>\d</i>, p.p.m.) 6.46 (dd, <i>J</i> = 8, 3 Hz, 1H), 6.34 (dd,
<i>J</i> = 8, 3 Hz, 1H), 5.91 (d, <i>J</i> = 8 Hz, 1H), 5.84 (dd, <i>J</i> =
8, 1 Hz, 1H), 4.00 (d, <i>J</i> = 3 Hz, 1H), 3.85 (d, <i>J</i> = 3 Hz, 1H),
3.73 (ddd appearing as a dt, <i>J</i> = 3, 1 Hz, 1H), 3.57 (ddd appearing as a
dt, <i>J</i> = 3, 1 Hz, 1H); ^13^C NMR (100 MHz, CDCl~3~, <i>\d</i>, p.p.m.)
151.7, 130.9, 129.8, 128.1, 125.4, 78.3, 76.2, 56.8, 51.8, 49.5, 46.6.
;
_diffrn_ambient_temperature     291(2)
_diffrn_radiation_type     'MoKa'
_diffrn_radiation_wavelength     0.71073
_diffrn_radiation_source     'fine-focus sealed tube'
_diffrn_radiation_monochromator     'graphite'
_diffrn_measurement_device_type     'Bruker SMART APEX CCD area-detector'
_diffrn_measurement_method     '\f and \w scans'
_diffrn_detector_area_resol_mean     ?
_diffrn_reflns_number     6504
_diffrn_reflns_av_R_equivalents     0.0400
_diffrn_reflns_av_sigmaI/netI     0.0370
_diffrn_reflns_theta_min     2.49
_diffrn_reflns_theta_max     25.44
_diffrn_reflns_theta_full     25.00
_diffrn_measured_fraction_theta_max     0.999
_diffrn_measured_fraction_theta_full     0.999
_diffrn_reflns_limit_h_min     -8
_diffrn_reflns_limit_h_max     8
_diffrn_reflns_limit_k_min     -9
_diffrn_reflns_limit_k_max     9
_diffrn_reflns_limit_l_min     -19
_diffrn_reflns_limit_l_max     19
_diffrn_reflns_reduction_process
;
;
_refine_special_details
;
Refinement of <i>F</i>^2^ against ALL reflections. The weighted <i>R</i>-factor
<i>wR</i> and goodness of fit <i>S</i> are based on <i>F</i>^2^, conventional
<i>R</i>-factors <i>R</i> are based on <i>F</i>, with <i>F</i> set to zero for
negative <i>F</i>^2^. The threshold expression of <i>F</i>^2^ >
2\s(<i>F</i>^2^) is used only for calculating <i>R</i>-factors(gt) <i>etc</i>.
and is not relevant to the choice of reflections for refinement.
<i>R</i>-factors based on <i>F</i>^2^ are statistically about twice as large
as those based on <i>F</i>, and <i>R</i>- factors based on ALL data will be
even larger.
;
_reflns_number_total     1691
_reflns_number_gt     1319
_reflns_threshold_expression     I>2\s(I)
_refine_ls_structure_factor_coef     Fsqd
_refine_ls_matrix_type     full
_refine_ls_R_factor_all     0.0927
_refine_ls_R_factor_gt     0.0717
_refine_ls_wR_factor_gt     0.1522
_refine_ls_wR_factor_ref     0.1616
_refine_ls_goodness_of_fit_ref     1.175
_refine_ls_restrained_S_all     1.175
_refine_ls_number_reflns     1691
_refine_ls_number_parameters     145
_refine_ls_number_restraints     0
_refine_ls_hydrogen_treatment     constr
_refine_ls_weighting_scheme     calc
_refine_ls_weighting_details
         'calc w=1/[\s^2^(Fo^2^)+(0.0604P)^2^+0.6586P] where P=(Fo^2^+2Fc^2^)/3'
_atom_sites_solution_hydrogens     geom
_atom_sites_solution_primary     direct
_atom_sites_solution_secondary     difmap
_refine_ls_shift/su_max     0.000
_refine_ls_shift/su_mean     0.000
_refine_diff_density_max     0.334
_refine_diff_density_min     -0.219
_refine_ls_extinction_method     none
_refine_ls_extinction_coef     ?
loop_
    _atom_type_symbol
    _atom_type_description
    _atom_type_scat_dispersion_real
    _atom_type_scat_dispersion_imag
    _atom_type_scat_source
    C C 0.0033 0.0016 ' International Tables Vol C Tables 4.2.6.8 and 6.1.1.4'
    H H 0.0000 0.0000 ' International Tables Vol C Tables 4.2.6.8 and 6.1.1.4'
    O O 0.0106 0.0060 ' International Tables Vol C Tables 4.2.6.8 and 6.1.1.4'
_computing_data_collection     'SMART (Bruker, 1998)'
_computing_cell_refinement     'SAINT (Bruker, 1998)'
_computing_data_reduction     'SAINT (Bruker, 1998)'
_computing_structure_solution     'SIR92 (Altomare <i>et al.</i>, 1994)'
_computing_structure_refinement     'SHELXL97 (Sheldrick, 2008)'
_computing_molecular_graphics
                  'PLATON (Spek, 2009) and CAMERON (Watkin <i>et al.</i>, 1993)'
_computing_publication_material     'PLATON (Spek, 2009)'
loop_
    _atom_site_type_symbol
    _atom_site_label
    _atom_site_fract_x
    _atom_site_fract_y
    _atom_site_fract_z
    _atom_site_U_iso_or_equiv
    _atom_site_adp_type
    _atom_site_calc_flag
    _atom_site_refinement_flags
    _atom_site_occupancy
    _atom_site_symmetry_multiplicity
    _atom_site_disorder_assembly
    _atom_site_disorder_group
    O O1 0.5301(3) 0.1663(3) 0.36989(14) 0.0500(7) Uani d . 1 1 . .
    O O2 0.7967(3) 0.5656(3) 0.37864(14) 0.0514(7) Uani d . 1 1 . .
    O O3 0.7693(3) 0.0174(3) 0.42208(14) 0.0432(6) Uani d . 1 1 . .
    O O4 0.7672(4) 0.0902(3) 0.23628(15) 0.0688(8) Uani d . 1 1 . .
    O O5 0.4863(4) -0.1009(3) 0.41171(16) 0.0638(8) Uani d . 1 1 . .
    C C1 0.6909(4) 0.2708(4) 0.35416(19) 0.0373(8) Uani d . 1 1 . .
    C C2 0.6407(5) 0.4528(4) 0.3733(2) 0.0447(8) Uani d . 1 1 . .
    C C3 0.6966(5) 0.5281(4) 0.4515(2) 0.0468(9) Uani d . 1 1 . .
    C C4 0.7949(5) 0.4205(4) 0.5129(2) 0.0445(8) Uani d . 1 1 . .
    C C5 0.8586(4) 0.2693(4) 0.49495(19) 0.0400(8) Uani d . 1 1 . .
    C C6 0.8441(4) 0.1914(4) 0.41165(18) 0.0340(7) Uani d . 1 1 . .
    C C7 1.0317(5) 0.1766(4) 0.3782(2) 0.0430(8) Uani d . 1 1 . .
    C C8 1.0625(5) 0.1947(5) 0.3007(2) 0.0538(10) Uani d . 1 1 . .
    C C9 0.9122(6) 0.2221(5) 0.2393(2) 0.0593(11) Uani d . 1 1 . .
    C C10 0.7260(5) 0.2568(4) 0.2652(2) 0.0511(9) Uani d . 1 1 . .
    C C11 0.5881(5) 0.0159(4) 0.4026(2) 0.0442(8) Uani d . 1 1 . .
    H H10 0.6466 0.3279 0.2281 0.061 Uiso calc R 1 1 . .
    H H2 0.5258 0.4974 0.3458 0.054 Uiso calc R 1 1 . .
    H H3 0.6167 0.6189 0.4716 0.056 Uiso calc R 1 1 . .
    H H4 0.8127 0.4607 0.5663 0.053 Uiso calc R 1 1 . .
    H H5 0.9171 0.2057 0.5371 0.048 Uiso calc R 1 1 . .
    H H7 1.1331 0.1531 0.4145 0.052 Uiso calc R 1 1 . .
    H H8 1.1847 0.1899 0.2846 0.065 Uiso calc R 1 1 . .
    H H9 0.9455 0.2714 0.1870 0.071 Uiso calc R 1 1 . .
loop_
    _atom_site_aniso_label
    _atom_site_aniso_U_11
    _atom_site_aniso_U_22
    _atom_site_aniso_U_33
    _atom_site_aniso_U_12
    _atom_site_aniso_U_13
    _atom_site_aniso_U_23
    O1 0.0374(13) 0.0479(14) 0.0635(15) -0.0075(11) -0.0084(11) 0.0113(12)
    O2 0.0623(17) 0.0365(13) 0.0565(15) -0.0047(11) 0.0147(12) 0.0086(11)
    O3 0.0452(14) 0.0288(12) 0.0544(14) -0.0040(10) -0.0083(10) 0.0050(10)
    O4 0.090(2) 0.0617(17) 0.0536(16) -0.0063(16) -0.0078(14) -0.0158(13)
    O5 0.0650(18) 0.0488(15) 0.0770(19) -0.0260(14) -0.0016(14) 0.0047(13)
    C1 0.0344(18) 0.0367(18) 0.0401(18) -0.0036(14) -0.0049(13) 0.0074(14)
    C2 0.0398(19) 0.0388(19) 0.056(2) 0.0083(15) 0.0026(15) 0.0143(16)
    C3 0.050(2) 0.0364(18) 0.056(2) 0.0000(15) 0.0219(17) -0.0005(16)
    C4 0.055(2) 0.0409(19) 0.0387(18) -0.0115(16) 0.0104(15) -0.0048(15)
    C5 0.0436(19) 0.0398(19) 0.0358(17) -0.0093(15) -0.0051(14) 0.0055(14)
    C6 0.0356(17) 0.0268(15) 0.0388(17) -0.0038(13) -0.0050(13) 0.0055(13)
    C7 0.0393(19) 0.0357(18) 0.053(2) 0.0008(15) -0.0044(15) -0.0055(15)
    C8 0.051(2) 0.050(2) 0.061(3) -0.0007(18) 0.0114(19) -0.0129(18)
    C9 0.083(3) 0.056(2) 0.039(2) -0.006(2) 0.014(2) -0.0057(17)
    C10 0.071(3) 0.042(2) 0.0390(19) -0.0004(18) -0.0117(17) 0.0021(16)
    C11 0.051(2) 0.0364(19) 0.045(2) -0.0097(17) -0.0016(16) 0.0011(15)
    O1 0.0374(13) 0.0479(14) 0.0635(15) -0.0075(11) -0.0084(11) 0.0113(12)
    O2 0.0623(17) 0.0365(13) 0.0565(15) -0.0047(11) 0.0147(12) 0.0086(11)
    O3 0.0452(14) 0.0288(12) 0.0544(14) -0.0040(10) -0.0083(10) 0.0050(10)
    O4 0.090(2) 0.0617(17) 0.0536(16) -0.0063(16) -0.0078(14) -0.0158(13)
    O5 0.0650(18) 0.0488(15) 0.0770(19) -0.0260(14) -0.0016(14) 0.0047(13)
_geom_special_details
;
All s.u.'s (except the s.u. in the dihedral angle between two l.s. planes) are
estimated using the full covariance matrix. The cell s.u.'s are taken into
account individually in the estimation of s.u.'s in distances, angles and
torsion angles; correlations between s.u.'s in cell parameters are only used
when they are defined by crystal symmetry. An approximate (isotropic)
treatment of cell s.u.'s is used for estimating s.u.'s involving l.s. planes.
;
loop_
    _geom_bond_atom_site_label_1
    _geom_bond_atom_site_label_2
    _geom_bond_site_symmetry_2
    _geom_bond_distance
    _geom_bond_publ_flag
    O1 C1 . 1.448(4) ?
    O1 C11 . 1.346(4) ?
    O2 C2 . 1.422(4) ?
    O2 C3 . 1.456(4) ?
    O3 C11 . 1.320(4) ?
    O3 C6 . 1.474(3) ?
    O4 C10 . 1.421(4) ?
    O4 C9 . 1.462(5) ?
    O5 C11 . 1.183(4) ?
    C1 C10 . 1.495(5) ?
    C2 C1 . 1.504(4) ?
    C2 C3 . 1.443(5) ?
    C2 H2 . 0.9800 ?
    C3 H3 . 0.9800 ?
    C4 C3 . 1.460(5) ?
    C4 H4 . 0.9300 ?
    C5 C4 . 1.305(5) ?
    C5 C6 . 1.490(4) ?
    C5 H5 . 0.9300 ?
    C6 C1 . 1.535(4) ?
    C6 C7 . 1.486(4) ?
    C7 C8 . 1.307(5) ?
    C7 H7 . 0.9300 ?
    C8 C9 . 1.446(6) ?
    C8 H8 . 0.9300 ?
    C9 H9 . 0.9800 ?
    C10 C9 . 1.449(5) ?
    C10 H10 . 0.9800 ?
loop_
    _geom_angle_atom_site_label_1
    _geom_angle_atom_site_label_2
    _geom_angle_atom_site_label_3
    _geom_angle_site_symmetry_1
    _geom_angle_site_symmetry_3
    _geom_angle
    _geom_angle_publ_flag
    O1 C1 C10 . . 108.2(3) ?
    O1 C1 C2 . . 107.1(3) ?
    O1 C1 C6 . . 102.3(2) ?
    O2 C2 C1 . . 113.7(3) ?
    O2 C2 C3 . . 61.1(2) ?
    O2 C2 H2 . . 116.4 ?
    O2 C3 C4 . . 116.0(3) ?
    O2 C3 H3 . . 117.0 ?
    O3 C11 O1 . . 111.4(3) ?
    O3 C6 C1 . . 101.0(2) ?
    O3 C6 C5 . . 106.1(2) ?
    O3 C6 C7 . . 108.3(2) ?
    O4 C10 C1 . . 116.1(3) ?
    O4 C10 C9 . . 61.3(2) ?
    O4 C10 H10 . . 115.9 ?
    O4 C9 H9 . . 117.1 ?
    O5 C11 O1 . . 122.9(3) ?
    O5 C11 O3 . . 125.6(3) ?
    C1 C10 H10 . . 115.9 ?
    C1 C2 H2 . . 116.4 ?
    C2 C1 C6 . . 115.2(3) ?
    C2 C3 C4 . . 118.3(3) ?
    C2 C3 H3 . . 117.0 ?
    C2 C3 O2 . . 58.8(2) ?
    C2 O2 C3 . . 60.2(2) ?
    C3 C2 C1 . . 120.8(3) ?
    C3 C2 H2 . . 116.4 ?
    C3 C4 H4 . . 119.1 ?
    C4 C3 H3 . . 117.0 ?
    C4 C5 C6 . . 124.7(3) ?
    C4 C5 H5 . . 117.7 ?
    C5 C4 C3 . . 121.8(3) ?
    C5 C4 H4 . . 119.1 ?
    C5 C6 C1 . . 113.9(3) ?
    C6 C5 H5 . . 117.7 ?
    C6 C7 H7 . . 118.1 ?
    C7 C6 C1 . . 115.9(3) ?
    C7 C6 C5 . . 110.6(3) ?
    C7 C8 C9 . . 122.0(4) ?
    C7 C8 H8 . . 119.0 ?
    C8 C7 C6 . . 123.8(3) ?
    C8 C7 H7 . . 118.1 ?
    C8 C9 C10 . . 119.1(3) ?
    C8 C9 H9 . . 117.1 ?
    C8 C9 O4 . . 114.8(3) ?
    C9 C10 C1 . . 120.5(3) ?
    C9 C10 H10 . . 115.9 ?
    C9 C8 H8 . . 119.0 ?
    C10 C1 C2 . . 109.1(3) ?
    C10 C1 C6 . . 114.3(3) ?
    C10 C9 H9 . . 117.1 ?
    C10 C9 O4 . . 58.4(2) ?
    C10 O4 C9 . . 60.3(2) ?
    C11 O1 C1 . . 109.4(2) ?
    C11 O3 C6 . . 109.9(2) ?
loop_
    _geom_torsion_atom_site_label_1
    _geom_torsion_atom_site_label_2
    _geom_torsion_atom_site_label_3
    _geom_torsion_atom_site_label_4
    _geom_torsion_site_symmetry_1
    _geom_torsion_site_symmetry_2
    _geom_torsion_site_symmetry_3
    _geom_torsion_site_symmetry_4
    _geom_torsion
    _geom_torsion_publ_flag
    O1 C1 C10 C9 . . . . -131.7(3) ?
    O1 C1 C10 O4 . . . . -61.1(4) ?
    O2 C2 C1 C10 . . . . -76.4(3) ?
    O2 C2 C1 C6 . . . . 53.7(4) ?
    O2 C2 C1 O1 . . . . 166.7(2) ?
    O2 C2 C3 C4 . . . . -104.8(3) ?
    O3 C6 C1 C10 . . . . -93.2(3) ?
    O3 C6 C1 C2 . . . . 139.2(3) ?
    O3 C6 C1 O1 . . . . 23.5(3) ?
    O3 C6 C7 C8 . . . . 98.8(4) ?
    O4 C10 C9 C8 . . . . -102.8(4) ?
    C1 C10 C9 C8 . . . . 2.3(5) ?
    C1 C10 C9 O4 . . . . 105.0(3) ?
    C1 C2 C3 C4 . . . . -3.0(5) ?
    C1 C2 C3 O2 . . . . 101.8(3) ?
    C1 C6 C7 C8 . . . . -13.8(4) ?
    C1 O1 C11 O3 . . . . 9.5(4) ?
    C1 O1 C11 O5 . . . . -170.2(3) ?
    C2 C1 C10 C9 . . . . 112.2(4) ?
    C2 C1 C10 O4 . . . . -177.3(3) ?
    C2 O2 C3 C4 . . . . 108.7(3) ?
    C3 C2 C1 C10 . . . . -145.7(3) ?
    C3 C2 C1 C6 . . . . -15.6(4) ?
    C3 C2 C1 O1 . . . . 97.4(3) ?
    C3 O2 C2 C1 . . . . -113.4(3) ?
    C4 C5 C6 C1 . . . . -20.5(4) ?
    C4 C5 C6 C7 . . . . 112.0(4) ?
    C4 C5 C6 O3 . . . . -130.7(3) ?
    C5 C4 C3 C2 . . . . 11.0(5) ?
    C5 C4 C3 O2 . . . . -55.9(4) ?
    C5 C6 C1 C10 . . . . 153.6(3) ?
    C5 C6 C1 C2 . . . . 26.0(4) ?
    C5 C6 C1 O1 . . . . -89.7(3) ?
    C5 C6 C7 C8 . . . . -145.4(3) ?
    C6 C1 C10 C9 . . . . -18.4(4) ?
    C6 C1 C10 O4 . . . . 52.1(4) ?
    C6 C5 C4 C3 . . . . 1.6(5) ?
    C6 C7 C8 C9 . . . . -3.4(5) ?
    C6 O3 C11 O1 . . . . 7.5(4) ?
    C6 O3 C11 O5 . . . . -172.8(3) ?
    C7 C6 C1 C10 . . . . 23.6(4) ?
    C7 C6 C1 C2 . . . . -104.0(3) ?
    C7 C6 C1 O1 . . . . 140.3(3) ?
    C7 C8 C9 C10 . . . . 9.7(5) ?
    C7 C8 C9 O4 . . . . -56.5(5) ?
    C9 O4 C10 C1 . . . . -112.1(4) ?
    C10 O4 C9 C8 . . . . 110.2(3) ?
    C11 O1 C1 C10 . . . . 99.9(3) ?
    C11 O1 C1 C2 . . . . -142.6(3) ?
    C11 O1 C1 C6 . . . . -21.1(3) ?
    C11 O3 C6 C1 . . . . -19.8(3) ?
    C11 O3 C6 C5 . . . . 99.3(3) ?
    C11 O3 C6 C7 . . . . -142.0(3) ?
loop_
    _geom_hbond_atom_site_label_D
    _geom_hbond_atom_site_label_H
    _geom_hbond_atom_site_label_A
    _geom_hbond_site_symmetry_A
    _geom_hbond_distance_DH
    _geom_hbond_distance_HA
    _geom_hbond_distance_DA
    _geom_hbond_angle_DHA
    _geom_hbond_publ_flag
    C2 H2 O4 2_655 0.98 2.53 3.509(5) 174 yes
    C3 H3 O5 1_565 0.98 2.55 3.313(4) 134 yes
    C10 H10 O5 2_655 0.98 2.49 3.379(4) 151 yes
_iucr_refine_instructions_details
;
TITL gm5_m in P2(1)/c
CELL 0.71073   7.1702   7.8089  16.3569  90.000  93.301  90.000
ZERR    4.00   0.0026   0.0028   0.0059   0.000   0.006   0.000
LATT 1
SYMM -X, 0.5+Y, 0.5-Z
SFAC C  H  O
UNIT 44 32 20
OMIT -4.00 50.9
L.S. 12
ACTA 50
BOND $H
HTAB
CONF
SIZE 0.23 0.17 0.13
TEMP 18
FMAP 2
PLAN 20
WGHT    0.060400    0.658600
FVAR       0.78439
MOLE 1
O1    3    0.530097    0.166253    0.369893    11.00000    0.03740    0.04791 =
         0.06347    0.01130   -0.00841   -0.00751
O2    3    0.796705    0.565600    0.378644    11.00000    0.06232    0.03652 =
         0.05655    0.00861    0.01468   -0.00470
O3    3    0.769327    0.017421    0.422083    11.00000    0.04515    0.02884 =
         0.05442    0.00503   -0.00830   -0.00399
O4    3    0.767165    0.090245    0.236280    11.00000    0.08963    0.06172 =
         0.05355   -0.01581   -0.00780   -0.00633
O5    3    0.486257   -0.100907    0.411709    11.00000    0.06501    0.04881 =
         0.07704    0.00465   -0.00159   -0.02598
C1    1    0.690903    0.270759    0.354161    11.00000    0.03445    0.03672 =
         0.04005    0.00745   -0.00485   -0.00358
C2    1    0.640736    0.452783    0.373341    11.00000    0.03981    0.03881 =
         0.05552    0.01435    0.00256    0.00831
AFIX  13
H2    2    0.525804    0.497405    0.345823    11.00000   -1.20000
AFIX   0
C3    1    0.696627    0.528142    0.451490    11.00000    0.04973    0.03644 =
         0.05645   -0.00052    0.02186    0.00003
AFIX  13
H3    2    0.616747    0.618947    0.471570    11.00000   -1.20000
AFIX   0
C4    1    0.794946    0.420496    0.512941    11.00000    0.05482    0.04089 =
         0.03868   -0.00485    0.01040   -0.01147
AFIX  43
H4    2    0.812706    0.460727    0.566336    11.00000   -1.20000
AFIX   0
C5    1    0.858574    0.269329    0.494946    11.00000    0.04362    0.03978 =
         0.03584    0.00549   -0.00514   -0.00932
AFIX  43
H5    2    0.917099    0.205730    0.537103    11.00000   -1.20000
AFIX   0
C6    1    0.844111    0.191386    0.411648    11.00000    0.03561    0.02682 =
         0.03877    0.00547   -0.00496   -0.00378
C7    1    1.031699    0.176622    0.378185    11.00000    0.03931    0.03569 =
         0.05315   -0.00548   -0.00442    0.00079
AFIX  43
H7    2    1.133082    0.153131    0.414483    11.00000   -1.20000
AFIX   0
C8    1    1.062486    0.194730    0.300707    11.00000    0.05129    0.04987 =
         0.06124   -0.01293    0.01141   -0.00072
AFIX  43
H8    2    1.184655    0.189877    0.284586    11.00000   -1.20000
AFIX   0
C9    1    0.912239    0.222097    0.239271    11.00000    0.08340    0.05638 =
         0.03948   -0.00569    0.01437   -0.00588
AFIX  13
H9    2    0.945461    0.271448    0.186976    11.00000   -1.20000
AFIX   0
C10   1    0.726029    0.256826    0.265171    11.00000    0.07074    0.04186 =
         0.03901    0.00209   -0.01168   -0.00037
AFIX  13
H10   2    0.646646    0.327911    0.228081    11.00000   -1.20000
AFIX   0
C11   1    0.588088    0.015899    0.402630    11.00000    0.05111    0.03641 =
         0.04471    0.00111   -0.00163   -0.00968
HKLF 4
REM  gm5_m in P2(1)/c
REM R1 =  0.0717 for   1319 Fo > 4sig(Fo)  and  0.0927 for all   1691 data
REM    145 parameters refined using      0 restraints
END
WGHT      0.0602      0.6618
REM Highest difference peak  0.334,  deepest hole -0.219,  1-sigma level  0.058
Q1    1   0.7962  0.2453  0.3742  11.00000  0.05    0.33
Q2    1   1.1011  0.2810  0.3439  11.00000  0.05    0.24
Q3    1   0.8346  0.5039  0.4537  11.00000  0.05    0.23
Q4    1   0.5775  0.2492  0.3604  11.00000  0.05    0.22
Q5    1   0.8575  0.2570  0.4460  11.00000  0.05    0.21
Q6    1   0.9405  0.1884  0.1856  11.00000  0.05    0.21
Q7    1   0.6735  0.5556  0.3387  11.00000  0.05    0.20
Q8    1   0.6660  0.1851  0.2364  11.00000  0.05    0.19
Q9    1   0.5468  0.5185  0.3964  11.00000  0.05    0.19
Q10   1   0.9147  0.2449  0.2932  11.00000  0.05    0.19
Q11   1   0.9517  0.1633  0.3357  11.00000  0.05    0.18
Q12   1   0.9596  0.2137  0.4178  11.00000  0.05    0.18
Q13   1   0.5373  0.0932  0.3199  11.00000  0.05    0.18
Q14   1   0.7425  0.5023  0.3433  11.00000  0.05    0.17
Q15   1   0.8556  0.2765  0.2884  11.00000  0.05    0.17
Q16   1   0.7297 -0.0173  0.3622  11.00000  0.05    0.16
Q17   1   0.6223  0.1608  0.3264  11.00000  0.05    0.16
Q18   1   0.8942  0.0235  0.4090  11.00000  0.05    0.16
Q19   1   0.7389  0.0405  0.2997  11.00000  0.05    0.16
Q20   1   0.5229  0.4633  0.3026  11.00000  0.05    0.16
;
