# Supplementary material for: (2R*,4R*,7S*,10R*,12R*)-3,11,13,15-Tetra­oxa­penta­cyclo­[5.5.3.01,7.02,4.010,12]penta­deca-5,8-dien-14-one
Source: Acta Crystallogr Sect E Struct Rep Online. 2013 Sep 4;69(Pt 10):o1504–5. doi: 10.1107/S1600536813023817 (PMC3790378; doi:10.1107/S1600536813023817)
Supplement: Supplementary file 2 [file e-69-o1504-Isup2.hkl]

#
# h,k,l, Fc-squared, Fo-squared, sigma(Fo-squared) and status flag
#
data_I
_shelx_title ' gm5_m in P2(1)/c'
_shelx_refln_list_code          4
_shelx_F_calc_maximum      125.51
_exptl_crystal_F_000       456.00
_reflns_d_resolution_high  0.8273
 
loop_
 _symmetry_equiv_pos_as_xyz
 'x, y, z'
 '-x, y+1/2, -z+1/2'
 '-x, -y, -z'
 'x, -y-1/2, z-1/2'
 
_cell_length_a     7.1702
_cell_length_b     7.8089
_cell_length_c    16.3569
_cell_angle_alpha  90.000
_cell_angle_beta   93.301
_cell_angle_gamma  90.000
 
_shelx_F_squared_multiplier     1.000
 
loop_
 _refln_index_h
 _refln_index_k
 _refln_index_l
 _refln_F_squared_calc
 _refln_F_squared_meas
 _refln_F_squared_sigma
 _refln_observed_status
   1   0   0        0.39       -0.93      0.46 o
   2   0   0     1971.76     1971.98     30.62 o
   3   0   0     1739.31     1820.91     29.36 o
   4   0   0     1006.19     1013.65     18.44 o
   5   0   0        3.40        6.38      2.29 o
   6   0   0       38.34       43.85     12.44 o
   7   0   0       36.11       45.61      7.20 o
   1   1   0     8535.41     9234.92     96.81 o
   2   1   0        0.15       28.83      4.44 o
   3   1   0       24.57       37.14      1.76 o
   4   1   0      174.69      168.34      4.35 o
   5   1   0       33.09       37.15      2.63 o
   6   1   0      406.37      386.05      8.43 o
   7   1   0        4.31        8.57      3.59 o
   8   1   0        3.36       22.38      7.17 o
   0   2   0        6.92       18.13      1.64 o
   1   2   0     3631.08     3892.13     41.53 o
   2   2   0     2206.58     2323.52     25.69 o
   3   2   0       41.18       48.29      2.02 o
   4   2   0      183.12      175.53      4.00 o
   5   2   0      721.31      704.23     17.84 o
   6   2   0       61.15       73.77      4.58 o
   7   2   0      104.31      106.89      7.06 o
   8   2   0        2.91       16.21     10.87 o
   1   3   0      257.50      283.97      5.20 o
   2   3   0      281.08      293.15      5.89 o
   3   3   0        4.52        7.74      1.29 o
   4   3   0      190.88      195.58      4.42 o
   5   3   0      168.37      153.72      5.56 o
   6   3   0      172.17      171.50     16.51 o
   7   3   0        5.09       16.92      8.79 o
   8   3   0       35.15       50.04      6.88 o
   0   4   0     1169.87     1525.81     26.06 o
   1   4   0      177.90      204.65      4.25 o
   2   4   0      967.27     1047.32     13.42 o
   3   4   0      353.69      323.17      8.90 o
   4   4   0      134.10      119.07      4.80 o
   5   4   0        9.96       14.98      4.57 o
   6   4   0       30.67       48.82      5.68 o
   7   4   0       34.40       62.38      6.71 o
   1   5   0      507.50      570.20      8.88 o
   2   5   0        0.10       -0.16      1.12 o
   3   5   0        5.43        6.21      2.13 o
   4   5   0       68.13       57.18      4.81 o
   5   5   0        2.67        5.57      3.40 o
   6   5   0       10.57       24.93      7.64 o
   7   5   0       11.76       12.61      5.17 o
   0   6   0       27.76       39.01      4.14 o
   1   6   0        2.83       10.97      2.13 o
   2   6   0      341.86      300.97      6.82 o
   3   6   0       30.33       32.96      4.41 o
   4   6   0        0.47        2.69      4.08 o
   5   6   0        5.82        5.71      3.84 o
   6   6   0        0.78        8.04      4.04 o
   1   7   0       40.13       56.15      4.67 o
   2   7   0       34.02       51.95      5.56 o
   3   7   0       14.91       21.50      4.17 o
   4   7   0      132.94      122.46      7.28 o
   5   7   0       11.71       10.58      4.42 o
   0   8   0       33.32       41.93      9.38 o
   1   8   0       60.41       64.48      7.42 o
   2   8   0       10.00        8.05      6.96 o
   3   8   0       10.91       26.29      4.70 o
   4   8   0        1.39       -1.11      4.16 o
   1   9   0        5.65       13.84      5.25 o
   2   9   0        2.61        2.80      4.06 o
  -8   1   1       15.67       28.36      7.38 o
  -7   1   1       10.24       21.63      7.55 o
  -6   1   1       99.12      100.32      3.88 o
  -5   1   1       48.58       51.41      2.70 o
  -4   1   1        0.65        3.04      1.18 o
  -3   1   1      908.51      931.05     11.59 o
  -2   1   1     3416.92     3689.78     39.48 o
  -1   1   1      166.76      172.58      2.63 o
   0   1   1       32.84       35.24      0.97 o
   1   1   1      717.17      753.72     12.38 o
   2   1   1     2186.63     2241.59     24.49 o
   3   1   1       53.32       56.52      1.97 o
   4   1   1      817.62      793.39     10.69 o
   5   1   1      151.89      151.04      4.06 o
   6   1   1       11.97       17.37      4.89 o
   7   1   1       42.85       45.37      5.80 o
   8   1   1       14.83       19.52      8.50 o
  -8   2   1        0.18       13.61      6.58 o
  -7   2   1        7.51       16.67      4.44 o
  -6   2   1       29.08       31.22      4.54 o
  -5   2   1        5.08        7.30      1.75 o
  -4   2   1      734.81      737.83     10.28 o
  -3   2   1      298.32      249.14      4.55 o
  -2   2   1        2.67        3.71      0.85 o
  -1   2   1      761.05      790.96      9.55 o
   0   2   1     4556.05     5758.36     60.63 o
   1   2   1     1620.14     1840.62     20.36 o
   2   2   1      382.17      391.10      6.63 o
   3   2   1      209.45      192.71      4.50 o
   4   2   1        1.74        1.72      1.16 o
   5   2   1      138.08      133.47      5.55 o
   6   2   1      180.48      182.35      6.53 o
   7   2   1        0.67       13.07      9.45 o
   8   2   1       17.51       35.75      8.07 o
  -8   3   1       21.45       34.69      6.88 o
  -7   3   1        3.00        2.91      5.47 o
  -6   3   1       14.89       18.82      4.20 o
  -5   3   1      300.48      252.28      8.59 o
  -4   3   1       38.19       40.15      2.82 o
  -3   3   1        5.73        4.56      1.21 o
  -2   3   1      351.85      386.15      8.82 o
  -1   3   1        2.81        8.16      1.05 o
   0   3   1     1086.87     1311.75     15.50 o
   1   3   1       11.52       10.74      1.13 o
   2   3   1      723.37      763.22     10.79 o
   3   3   1       19.93       38.23      1.95 o
   4   3   1      197.69      191.89      5.77 o
   5   3   1       11.11       15.35      2.84 o
   6   3   1      427.42      388.35     11.82 o
   7   3   1       10.44       14.26      4.10 o
   8   3   1        7.42       12.76      5.14 o
  -7   4   1        0.48        6.83      4.20 o
  -6   4   1       13.33       20.85      4.66 o
  -5   4   1        2.61        7.07      3.82 o
  -4   4   1        0.07       -0.59      2.06 o
  -3   4   1        6.03        9.07      1.93 o
  -2   4   1     1760.31     1815.01     21.46 o
  -1   4   1      210.35      205.06      4.55 o
   0   4   1      101.06      108.38      3.04 o
   1   4   1       47.54       46.14      2.10 o
   2   4   1     1581.37     1678.26     19.98 o
   3   4   1       24.44       30.14      2.26 o
   4   4   1      155.27      153.39      9.34 o
   5   4   1      230.75      238.29     12.87 o
   6   4   1       16.12       25.98      4.77 o
   7   4   1       10.03       16.83      4.95 o
  -7   5   1       22.18       37.93      6.55 o
  -6   5   1       50.66       55.94      7.73 o
  -5   5   1      167.72      162.46     13.01 o
  -4   5   1      130.93      100.19      5.86 o
  -3   5   1        4.64        6.97      2.03 o
  -2   5   1       63.77       46.44      2.44 o
  -1   5   1      133.26      128.68      3.91 o
   0   5   1      413.66      420.27      8.16 o
   1   5   1      267.44      300.87      6.48 o
   2   5   1      103.64      108.13      6.73 o
   3   5   1      149.93      141.17      5.18 o
   4   5   1      241.43      188.17      7.76 o
   5   5   1      307.70      290.52     10.39 o
   6   5   1        9.05       12.62      4.40 o
   7   5   1        0.09        5.15      4.59 o
  -6   6   1        0.07        1.64      4.18 o
  -5   6   1        4.00        9.37      6.08 o
  -4   6   1       82.71       77.13      6.40 o
  -3   6   1        7.71        8.82      3.20 o
  -2   6   1        9.91       12.07      2.14 o
  -1   6   1        4.42        5.64      1.60 o
   0   6   1      168.81      162.55      4.55 o
   1   6   1      282.40      282.10      6.57 o
   2   6   1       70.30       71.77      3.96 o
   3   6   1      232.17      206.65      9.93 o
   4   6   1       11.64        9.58      3.35 o
   5   6   1       15.38       12.79      3.85 o
   6   6   1        7.74       15.35      5.92 o
  -5   7   1       73.83       59.81      7.08 o
  -4   7   1        0.00       -5.77      3.14 o
  -3   7   1       20.10       19.32      4.24 o
  -2   7   1      221.25      194.38      7.97 o
  -1   7   1       42.59       49.08      3.74 o
   0   7   1      301.42      289.47      8.24 o
   1   7   1       59.30       61.92      5.39 o
   2   7   1        8.15        8.64      2.86 o
   3   7   1       23.03       22.83      4.42 o
   4   7   1       13.34       15.77      4.07 o
   5   7   1        8.91       13.96      4.52 o
  -4   8   1       33.02       19.88      5.24 o
  -3   8   1       12.51        8.26      5.04 o
  -2   8   1        4.79        8.93      4.27 o
  -1   8   1      275.33      288.58     13.64 o
   0   8   1       19.39       24.68      3.67 o
   1   8   1       11.72       20.90      5.01 o
   2   8   1        5.20       11.53      3.75 o
   3   8   1       14.33       24.72      6.79 o
   4   8   1        5.33        6.15      4.36 o
  -2   9   1        0.44        5.52     12.30 o
  -1   9   1        0.29        3.14      4.53 o
   1   9   1       41.90       42.49     10.42 o
   2   9   1       26.17       21.02      5.10 o
  -8   0   2        5.44        2.96     10.00 o
  -7   0   2       40.24       65.41      7.33 o
  -6   0   2       29.43       43.21      5.24 o
  -5   0   2        0.71        4.92      2.21 o
  -4   0   2     1126.49     1134.34     20.33 o
  -3   0   2     2851.28     2952.65     45.95 o
  -2   0   2     2792.03     3005.96     45.83 o
  -1   0   2     6518.76     7145.42    133.32 o
   0   0   2      166.59      138.10      4.70 o
   1   0   2    15752.83    16031.00    235.64 o
   2   0   2     1286.58     1294.29     20.74 o
   3   0   2      102.54       82.66      3.22 o
   4   0   2      293.28      318.05      7.78 o
   5   0   2      234.64      213.72      6.79 o
   6   0   2      302.29      318.54     12.40 o
   7   0   2        2.01        3.66      5.93 o
   8   0   2       34.05       46.34     10.06 o
  -8   1   2       17.73       34.36     12.64 o
  -7   1   2        2.34        7.58      4.95 o
  -6   1   2       14.03       20.87      2.57 o
  -5   1   2        8.72        9.99      1.83 o
  -4   1   2      187.38      183.25      4.09 o
  -3   1   2       22.79       23.17      1.60 o
  -2   1   2      271.92      271.87      4.18 o
  -1   1   2      506.31      569.22      7.82 o
   0   1   2     4755.83     5519.94     63.63 o
   1   1   2       17.00       15.91      2.07 o
   2   1   2     1840.75     1965.98     27.61 o
   3   1   2      798.59      768.40      9.83 o
   4   1   2      196.29      205.64      4.23 o
   5   1   2      232.75      219.56      5.96 o
   6   1   2       69.19       60.12      4.04 o
   7   1   2       60.00       60.25      6.96 o
   8   1   2        0.73        9.80      7.41 o
  -8   2   2       26.98       36.56      5.77 o
  -7   2   2      104.96       94.83      6.51 o
  -6   2   2      103.31       93.78      5.14 o
  -5   2   2        4.42        6.56      1.83 o
  -4   2   2      223.06      196.61      4.30 o
  -3   2   2      387.28      408.13      6.28 o
  -2   2   2      199.40      195.87      3.51 o
  -1   2   2      984.35     1065.65     12.48 o
   0   2   2     3864.01     4510.37     47.88 o
   1   2   2     1507.27     1593.72     19.40 o
   2   2   2      198.88      213.60     11.16 o
   3   2   2      287.63      246.40      4.27 o
   4   2   2      230.30      230.82      4.56 o
   5   2   2      157.27      158.68      6.14 o
   6   2   2      725.40      638.04     13.24 o
   7   2   2        3.78       18.52      4.30 o
   8   2   2        8.30       14.26      6.85 o
  -8   3   2       49.36       65.60      7.68 o
  -7   3   2        0.05        8.26      3.95 o
  -6   3   2       83.33       91.19      5.91 o
  -5   3   2        0.88        5.06      1.96 o
  -4   3   2      263.02      260.55      6.40 o
  -3   3   2      396.79      404.57      6.48 o
  -2   3   2      318.65      349.70      5.57 o
  -1   3   2        2.35        1.81      0.77 o
   0   3   2     2320.42     2769.61     30.56 o
   1   3   2        0.30        0.23      0.64 o
   2   3   2        3.46        5.88      1.13 o
   3   3   2      194.92      194.29      7.53 o
   4   3   2      161.20      147.93      5.17 o
   5   3   2      162.33      140.79      5.51 o
   6   3   2       47.71       52.38      5.99 o
   7   3   2        0.42        8.12      3.89 o
   8   3   2        2.23       23.00      7.92 o
  -7   4   2        6.75        6.07      4.47 o
  -6   4   2        1.12       12.45      4.92 o
  -5   4   2       26.24       28.38      4.43 o
  -4   4   2        1.38        1.55      1.62 o
  -3   4   2      143.93      155.88      3.88 o
  -2   4   2      583.40      546.20      8.10 o
  -1   4   2     1016.74     1165.45     17.13 o
   0   4   2       26.26       27.63      3.03 o
   1   4   2      842.43      930.13     12.14 o
   2   4   2       13.59       22.31      1.82 o
   3   4   2       27.40       25.45      4.79 o
   4   4   2       30.68       43.95      3.82 o
   5   4   2       25.11       27.71      6.79 o
   6   4   2        7.19       13.01      4.98 o
   7   4   2        6.40        3.43      5.67 o
  -7   5   2        0.02       11.02      7.97 o
  -6   5   2       22.78       28.00      5.24 o
  -5   5   2        0.48        0.48      2.97 o
  -4   5   2       17.11       23.28      4.11 o
  -3   5   2       96.33       86.24      3.68 o
  -2   5   2      192.54      190.03      4.41 o
  -1   5   2       36.92       41.71      2.29 o
   0   5   2       87.89       77.31      3.67 o
   1   5   2      177.72      160.32      4.10 o
   2   5   2       21.60       32.42      2.47 o
   3   5   2      334.08      291.10      8.52 o
   4   5   2      326.34      304.35      8.38 o
   5   5   2        9.99       15.09      4.98 o
   6   5   2        0.00        7.87      4.69 o
   7   5   2        1.77        1.20      4.37 o
  -6   6   2       89.37       88.47      7.30 o
  -5   6   2        2.68        6.89      3.98 o
  -4   6   2       60.89       59.43      5.64 o
  -3   6   2      127.72      123.14      6.35 o
  -2   6   2      298.30      273.15      7.16 o
  -1   6   2        2.71        6.99      1.74 o
   0   6   2       75.98       86.65      3.37 o
   1   6   2       16.16       20.95      2.53 o
   2   6   2       41.39       37.85      4.13 o
   3   6   2        9.91       12.66      2.59 o
   4   6   2      290.25      248.98      9.60 o
   5   6   2       18.01       11.92      3.82 o
   6   6   2        4.37       11.50      4.15 o
  -5   7   2        5.30        7.27      5.08 o
  -4   7   2       11.04        9.19      5.27 o
  -3   7   2       14.13       16.79      4.03 o
  -2   7   2      107.84      118.07      7.16 o
  -1   7   2       97.08      107.95      4.66 o
   0   7   2      446.20      430.91      9.18 o
   1   7   2       12.20       12.80      2.97 o
   2   7   2      161.59      147.23     10.15 o
   3   7   2      102.01       88.31      9.28 o
   4   7   2       14.50       14.17      4.19 o
   5   7   2       52.59       43.42      6.13 o
  -4   8   2       14.49       14.62      4.74 o
  -3   8   2        2.49        1.75      3.87 o
  -2   8   2        0.45        3.46      3.41 o
  -1   8   2        0.09       -0.74      3.96 o
   0   8   2        0.04        6.09      2.89 o
   1   8   2        1.90        5.40      2.82 o
   2   8   2       54.69       52.76     11.85 o
   3   8   2        1.48        2.04      4.60 o
   4   8   2       41.54       39.61      5.92 o
  -2   9   2       11.62       16.38      5.75 o
  -1   9   2        5.56        2.64      4.61 o
   0   9   2       12.61       25.14      7.79 o
   1   9   2       81.55       77.85     10.52 o
   2   9   2       11.19       16.00      4.59 o
  -8   1   3       16.96       24.65      9.18 o
  -7   1   3       77.39       79.63      5.35 o
  -6   1   3        0.01        0.94      2.84 o
  -5   1   3       95.50       91.29      3.33 o
  -4   1   3      350.63      377.67      6.36 o
  -3   1   3      120.20       93.95      2.56 o
  -2   1   3      181.23      158.97      3.55 o
  -1   1   3      300.76      307.54      5.02 o
   0   1   3      356.00      315.13      4.49 o
   1   1   3      219.79      222.70      4.52 o
   2   1   3      401.24      422.67      6.62 o
   3   1   3       16.33       16.22      1.28 o
   4   1   3       61.31       62.14      2.35 o
   5   1   3        1.22        4.62      1.81 o
   6   1   3        0.03        5.53      2.57 o
   7   1   3        3.65        8.61      4.14 o
   8   1   3        1.52        5.07      5.39 o
  -8   2   3       32.46       52.98      6.86 o
  -7   2   3       57.77       55.62      8.73 o
  -6   2   3        0.02        0.37      2.32 o
  -5   2   3      110.19      122.32      5.80 o
  -4   2   3      859.69      842.62     11.46 o
  -3   2   3      114.82      109.44      3.44 o
  -2   2   3        2.25        1.01      1.00 o
  -1   2   3      444.23      463.18      7.17 o
   0   2   3       54.96       50.44      1.66 o
   1   2   3      119.47      114.75      3.76 o
   2   2   3      271.92      309.54      6.45 o
   3   2   3        8.66        4.72      1.46 o
   4   2   3      392.24      422.30      8.99 o
   5   2   3       61.25       61.92      3.72 o
   6   2   3       50.46       58.41      4.24 o
   7   2   3       10.48       11.44      4.40 o
   8   2   3        1.41       -1.35      7.40 o
  -8   3   3        4.31       11.20      5.45 o
  -7   3   3      135.98      132.77      9.54 o
  -6   3   3      154.98      123.54      6.89 o
  -5   3   3      173.22      169.14      5.28 o
  -4   3   3       15.62       27.90      2.72 o
  -3   3   3      258.10      254.55      6.82 o
  -2   3   3      685.81      710.59     10.84 o
  -1   3   3       36.40       27.36      1.55 o
   0   3   3     1127.97     1185.77     16.47 o
   1   3   3        2.60        3.21      0.87 o
   2   3   3      392.81      444.47      8.82 o
   3   3   3       32.25       31.36      3.58 o
   4   3   3       17.13       14.71      2.51 o
   5   3   3       82.21       77.75      5.10 o
   6   3   3       31.23       42.51      4.35 o
   7   3   3       12.91       17.19      4.37 o
   8   3   3        0.10       -6.65      6.67 o
  -7   4   3        0.00        7.91      4.43 o
  -6   4   3        0.01        6.62      5.96 o
  -5   4   3       80.53       74.40      5.60 o
  -4   4   3        0.57        3.92      1.95 o
  -3   4   3        1.79        2.29      1.54 o
  -2   4   3        0.08        3.30      1.11 o
  -1   4   3      558.43      612.88      9.26 o
   0   4   3       60.92       74.64      2.53 o
   1   4   3       26.48       33.14      1.90 o
   2   4   3     1069.03     1039.53     14.66 o
   3   4   3      113.64      107.97      7.88 o
   4   4   3       21.49       24.72      3.24 o
   5   4   3       25.15       28.79      3.73 o
   6   4   3      282.73      252.30     13.62 o
   7   4   3       12.65       17.98      4.54 o
  -7   5   3        7.38        8.58      5.00 o
  -6   5   3        6.52       17.07      5.93 o
  -5   5   3       31.34       23.64      6.48 o
  -4   5   3      362.81      342.18     13.16 o
  -3   5   3       21.51       22.14      2.53 o
  -2   5   3       12.43       11.75      2.08 o
  -1   5   3      307.47      324.06      6.10 o
   0   5   3      159.20      153.61      3.95 o
   1   5   3      924.59      902.05     13.57 o
   2   5   3      117.85      110.53      5.05 o
   3   5   3       54.20       60.28      4.54 o
   4   5   3      309.02      274.70      8.00 o
   5   5   3       39.16       35.89      5.51 o
   6   5   3        1.11        0.31      3.59 o
   7   5   3        1.21        1.31      5.18 o
  -6   6   3        5.80       10.46      7.26 o
  -5   6   3        0.91        3.95      3.63 o
  -4   6   3        4.49        5.03      3.21 o
  -3   6   3      192.43      176.35      6.28 o
  -2   6   3        0.00        4.69      1.98 o
  -1   6   3       68.49       63.96      3.72 o
   0   6   3      264.09      293.41      6.16 o
   1   6   3        4.21        7.17      1.96 o
   2   6   3      242.69      212.62     13.17 o
   3   6   3       62.51       57.83      4.23 o
   4   6   3      397.76      342.50     11.39 o
   5   6   3       11.85       22.45      4.50 o
   6   6   3        3.25        3.22      3.96 o
  -5   7   3       41.99       43.60      6.57 o
  -4   7   3       47.50       46.17      7.08 o
  -3   7   3       20.03       26.25      4.50 o
  -2   7   3        2.71        2.84      2.35 o
  -1   7   3      335.18      288.68      9.24 o
   0   7   3       21.40       24.91      2.97 o
   1   7   3       15.04       21.95      5.16 o
   2   7   3       13.30       14.04      3.35 o
   3   7   3       20.31       13.03      4.11 o
   4   7   3       25.54       29.60      5.11 o
   5   7   3       11.42       15.52      4.18 o
  -4   8   3       45.65       47.07      6.56 o
  -3   8   3        0.00        1.16      3.71 o
  -2   8   3        1.62        2.35      3.54 o
  -1   8   3       33.73       51.91      5.64 o
   0   8   3      256.53      272.19     12.62 o
   1   8   3        0.02        7.69      3.08 o
   2   8   3       31.32       29.24      6.12 o
   3   8   3       10.59       17.55      4.37 o
   4   8   3       24.08       25.90      5.41 o
  -2   9   3        0.84        5.32      5.25 o
  -1   9   3        7.45       26.33      9.00 o
   0   9   3        0.85        2.42      4.58 o
   1   9   3       20.71       23.19      6.77 o
   2   9   3        8.47        4.83      6.09 o
  -8   0   4        9.63       36.54     12.42 o
  -7   0   4        0.66        8.62      4.75 o
  -6   0   4       58.40       51.52      7.42 o
  -5   0   4        5.31       13.60      2.83 o
  -4   0   4       85.85       89.95      4.07 o
  -3   0   4       20.47       26.12      2.88 o
  -2   0   4      861.27      742.42     13.22 o
  -1   0   4    14004.52    14540.27    213.36 o
   0   0   4     1835.50     1939.82     30.09 o
   1   0   4      211.92      207.07      4.95 o
   2   0   4     4586.88     5154.69     77.53 o
   3   0   4       61.25       56.09      2.71 o
   4   0   4       66.51       55.52      3.15 o
   5   0   4       66.42       69.92      4.02 o
   6   0   4      403.61      364.52     19.05 o
   7   0   4       53.71       61.57     10.86 o
   8   0   4        0.97        1.53      7.09 o
  -8   1   4        0.00       -5.31      4.86 o
  -7   1   4       98.80      103.37     10.04 o
  -6   1   4       72.41       72.79      8.68 o
  -5   1   4       29.65       29.41      2.56 o
  -4   1   4      210.30      216.98      4.56 o
  -3   1   4        1.11        0.87      1.13 o
  -2   1   4     3026.30     3254.40     39.27 o
  -1   1   4      266.38      236.16      4.31 o
   0   1   4      467.86      491.85      6.37 o
   1   1   4     2468.78     2610.45     28.35 o
   2   1   4      996.81     1016.74     13.75 o
   3   1   4      396.28      385.50      7.99 o
   4   1   4       35.99       42.90      2.07 o
   5   1   4      150.40      149.52      7.17 o
   6   1   4       92.20       90.22      5.95 o
   7   1   4        7.47        2.95      4.52 o
   8   1   4       46.41       48.25     16.41 o
  -8   2   4       15.86       22.72      6.89 o
  -7   2   4        0.23       -3.73      3.76 o
  -6   2   4       37.33       43.14      3.87 o
  -5   2   4        0.04        2.17      1.91 o
  -4   2   4      331.30      336.87      7.08 o
  -3   2   4      326.59      357.77      6.84 o
  -2   2   4      426.15      434.59      7.92 o
  -1   2   4      502.68      481.05      7.55 o
   0   2   4     1436.82     1562.04     18.83 o
   1   2   4     1151.89     1117.96     14.35 o
   2   2   4     1153.58     1169.85     20.82 o
   3   2   4      951.29      933.73     15.35 o
   4   2   4      145.25      143.35      4.97 o
   5   2   4      129.29      119.85      4.99 o
   6   2   4       75.54       73.64      6.39 o
   7   2   4       25.50       18.56      7.45 o
   8   2   4       11.97       21.16      9.67 o
  -8   3   4        1.54        9.81      5.30 o
  -7   3   4       16.95       20.23      5.11 o
  -6   3   4      241.75      242.88      8.07 o
  -5   3   4        0.88        1.13      2.18 o
  -4   3   4      215.31      224.24      5.75 o
  -3   3   4     1908.50     2054.85     26.99 o
  -2   3   4      650.08      724.20     11.17 o
  -1   3   4       38.45       34.33      1.68 o
   0   3   4       47.11       58.88      2.13 o
   1   3   4      592.78      575.73     10.21 o
   2   3   4        7.54       14.28      2.06 o
   3   3   4      214.03      193.81      5.76 o
   4   3   4       78.10       86.17      4.16 o
   5   3   4       21.76       34.39      3.78 o
   6   3   4        0.30        8.55      2.81 o
   7   3   4       20.48       25.44      6.62 o
  -7   4   4        2.42        9.42      4.62 o
  -6   4   4       10.01       19.63      4.46 o
  -5   4   4       54.82       53.42      4.48 o
  -4   4   4        3.47        2.70      1.93 o
  -3   4   4       68.26       50.91      3.88 o
  -2   4   4      414.58      442.47      8.29 o
  -1   4   4      395.43      390.71      6.67 o
   0   4   4       52.05       47.44      2.12 o
   1   4   4       45.74       45.73      1.97 o
   2   4   4      278.24      264.96      6.88 o
   3   4   4      147.98      146.93      6.85 o
   4   4   4       62.40       70.46      5.53 o
   5   4   4      214.57      179.78      6.62 o
   6   4   4        0.03        3.33      2.94 o
   7   4   4       11.30       18.29      6.46 o
  -7   5   4        4.08        9.22      5.23 o
  -6   5   4        0.67        2.33      4.10 o
  -5   5   4        0.70       -0.17      3.48 o
  -4   5   4      219.20      196.19      9.94 o
  -3   5   4        0.09        0.64      1.77 o
  -2   5   4      156.95      139.95      4.50 o
  -1   5   4      141.18      131.09      3.72 o
   0   5   4        5.03        5.73      1.44 o
   1   5   4      173.43      165.42      5.67 o
   2   5   4      640.50      594.09     12.09 o
   3   5   4      147.32      122.87      5.28 o
   4   5   4      136.13      136.02      6.49 o
   5   5   4       44.42       49.37      4.46 o
   6   5   4       59.99       62.74      6.65 o
   7   5   4       13.10       25.29      5.61 o
  -6   6   4        1.02       -5.21      4.15 o
  -5   6   4        0.01       -3.09      3.30 o
  -4   6   4       17.73       27.26      4.85 o
  -3   6   4       20.92       29.17      3.29 o
  -2   6   4       18.29       23.80      3.06 o
  -1   6   4       81.19       79.40      3.72 o
   0   6   4      569.91      557.70     10.89 o
   1   6   4      350.47      348.84      8.85 o
   2   6   4        3.69        0.31      2.25 o
   3   6   4       79.07       67.88      4.49 o
   4   6   4        8.48        9.61      2.92 o
   5   6   4       24.23       27.84      4.65 o
   6   6   4        4.29        4.07      5.88 o
  -5   7   4        0.09        0.57      4.02 o
  -4   7   4        3.90        7.05      3.74 o
  -3   7   4       44.80       41.81      7.36 o
  -2   7   4        4.08        8.86      2.63 o
  -1   7   4       71.00       67.15      4.48 o
   0   7   4       54.20       63.97      5.05 o
   1   7   4      296.48      264.66      9.74 o
   2   7   4        0.36        1.69      3.60 o
   3   7   4       41.64       62.24      6.67 o
   4   7   4       54.71       52.25      7.90 o
   5   7   4       13.71       18.12      4.98 o
  -4   8   4       16.39       15.63      5.10 o
  -3   8   4        8.92        8.93      4.40 o
  -2   8   4       16.86       16.08      3.98 o
  -1   8   4       18.16       39.44      7.93 o
   0   8   4       75.27       65.80      6.38 o
   1   8   4       14.95       19.21      4.52 o
   2   8   4       13.32       21.70      4.78 o
   3   8   4        0.00        8.03      4.21 o
   4   8   4        1.27        4.35      4.23 o
  -2   9   4        0.16       -5.24      7.14 o
  -1   9   4       21.90       35.67      7.12 o
   0   9   4        2.85        3.34      4.83 o
   1   9   4       18.68       24.86      5.28 o
  -8   1   5       16.96       18.41      5.79 o
  -7   1   5       36.03       37.00      8.71 o
  -6   1   5      349.05      322.58      7.86 o
  -5   1   5        0.06        0.56      2.15 o
  -4   1   5      835.24      745.74     10.49 o
  -3   1   5       14.59       15.64      1.60 o
  -2   1   5      165.89      143.05      4.40 o
  -1   1   5     4098.88     4184.09     44.75 o
   0   1   5     3147.81     3309.67     35.74 o
   1   1   5      442.31      417.10      5.79 o
   2   1   5      619.54      581.80      8.88 o
   3   1   5     1627.07     1656.30     21.82 o
   4   1   5       42.63       46.00      2.61 o
   5   1   5       31.31       39.85      3.93 o
   6   1   5      120.47      120.75      7.33 o
   7   1   5        5.35       12.89      5.40 o
   8   1   5        0.20       -4.42      5.40 o
  -8   2   5        8.78       14.76     10.65 o
  -7   2   5       14.93       26.23      4.56 o
  -6   2   5       14.16       22.64      4.52 o
  -5   2   5       72.30       63.82      5.06 o
  -4   2   5      853.82      855.19     13.52 o
  -3   2   5       22.36       28.74      2.50 o
  -2   2   5      217.16      213.47      4.82 o
  -1   2   5     2491.26     2736.09     33.57 o
   0   2   5       69.41       61.36      1.89 o
   1   2   5      635.85      661.77      9.41 o
   2   2   5     2876.76     3180.86     43.38 o
   3   2   5      250.64      235.83      6.16 o
   4   2   5      147.27      137.88      5.61 o
   5   2   5        7.11       18.53      3.08 o
   6   2   5        0.61        8.55      2.72 o
   7   2   5        8.56        9.29      6.04 o
   8   2   5        6.47        9.48      6.23 o
  -8   3   5       11.86       17.64      7.13 o
  -7   3   5        0.12        5.93      6.99 o
  -6   3   5      288.71      274.48      7.51 o
  -5   3   5        0.49        3.07      2.28 o
  -4   3   5      342.80      339.39      9.37 o
  -3   3   5      208.82      186.40      5.62 o
  -2   3   5       36.25       46.00      3.56 o
  -1   3   5       22.84       35.39      2.91 o
   0   3   5      170.74      206.98      5.69 o
   1   3   5       23.96       25.36      1.79 o
   2   3   5      281.89      256.74      6.43 o
   3   3   5       99.54      111.27      4.42 o
   4   3   5      240.02      217.94     10.13 o
   5   3   5       97.06       96.05      5.79 o
   6   3   5      173.90      166.06      8.70 o
   7   3   5       20.53       24.46      5.59 o
  -7   4   5        2.78        5.39      4.92 o
  -6   4   5       39.32       37.80      5.55 o
  -5   4   5      110.66      125.66      5.50 o
  -4   4   5        1.58        4.07      2.69 o
  -3   4   5       75.90       79.10      3.61 o
  -2   4   5       11.48       13.35      2.10 o
  -1   4   5        1.06        1.10      1.02 o
   0   4   5      365.16      353.97      6.01 o
   1   4   5      289.20      264.07      8.54 o
   2   4   5        2.99        4.45      1.79 o
   3   4   5      360.78      332.91      9.72 o
   4   4   5      226.46      223.98      7.11 o
   5   4   5       75.43       66.44      4.62 o
   6   4   5       48.09       55.45      8.54 o
   7   4   5        4.29       11.66      4.68 o
  -7   5   5       26.76       20.64      6.13 o
  -6   5   5        0.73        1.23      4.13 o
  -5   5   5       53.49       48.20      5.93 o
  -4   5   5       73.73       72.88      3.98 o
  -3   5   5      133.14      125.71      8.65 o
  -2   5   5      114.08       96.46      4.74 o
  -1   5   5       55.88       56.29      3.02 o
   0   5   5       95.06       98.17      3.22 o
   1   5   5        9.76       12.08      1.94 o
   2   5   5       18.03       25.29      4.85 o
   3   5   5        5.81        5.95      2.58 o
   4   5   5        0.76        6.97      2.57 o
   5   5   5       41.94       41.73      4.49 o
   6   5   5        0.21        8.10      3.89 o
  -6   6   5        1.26       -4.98      4.07 o
  -5   6   5       13.82       19.56      4.99 o
  -4   6   5       78.49       68.56      5.26 o
  -3   6   5       46.49       51.38      4.05 o
  -2   6   5       52.92       56.56      3.60 o
  -1   6   5       52.89       59.72      3.56 o
   0   6   5      182.40      200.94      6.29 o
   1   6   5      243.33      229.36      9.57 o
   2   6   5      210.00      198.62      7.72 o
   3   6   5        9.10       12.69      3.11 o
   4   6   5       25.00       33.04      5.32 o
   5   6   5       34.58       39.14      7.36 o
   6   6   5        6.93        4.40      4.17 o
  -5   7   5        1.14        5.15      4.83 o
  -4   7   5        8.96        1.01      5.89 o
  -3   7   5       17.21       18.87      3.51 o
  -2   7   5        0.93        2.53      2.34 o
  -1   7   5       42.19       48.03      5.94 o
   0   7   5       20.66       27.57      4.66 o
   1   7   5      156.96      158.52      8.45 o
   2   7   5        1.00        4.19      2.79 o
   3   7   5       17.75       20.71      3.73 o
   4   7   5        2.94       12.04      4.53 o
   5   7   5       15.55       16.49      4.38 o
  -4   8   5        0.06        1.08      4.51 o
  -3   8   5        1.59        2.21      4.00 o
  -2   8   5       74.15       78.87      6.53 o
  -1   8   5       49.65       65.41      8.69 o
   0   8   5        5.20        0.30      6.12 o
   1   8   5        3.56       10.17      4.01 o
   2   8   5        2.68        5.91      3.48 o
   3   8   5        6.56        4.36      7.39 o
  -1   9   5        5.16       -3.01      7.85 o
   0   9   5       39.64       48.45      6.93 o
   1   9   5        1.40        4.53      4.73 o
  -8   0   6       23.91       50.31     14.62 o
  -7   0   6        2.06       -4.22      4.63 o
  -6   0   6        0.04        1.43      4.28 o
  -5   0   6       17.36       26.99      3.63 o
  -4   0   6        8.00       11.99      2.31 o
  -3   0   6       13.11       24.57      2.58 o
  -2   0   6       48.39       44.19      2.49 o
  -1   0   6     1149.94     1064.55     18.06 o
   0   0   6     4957.85     4925.00     74.36 o
   1   0   6     3069.06     3257.11     50.15 o
   2   0   6      314.79      295.57      6.87 o
   3   0   6      737.75      752.61     14.22 o
   4   0   6     1186.33     1205.03     21.64 o
   5   0   6       11.46        8.86      5.79 o
   6   0   6      103.94      105.97     11.28 o
   7   0   6       28.37       23.79      9.04 o
   8   0   6      128.85      137.06     14.76 o
  -8   1   6        0.20       13.40      7.43 o
  -7   1   6       21.50       25.88      4.41 o
  -6   1   6       21.04       27.35      3.43 o
  -5   1   6      120.31      118.42      6.24 o
  -4   1   6        3.91        4.11      1.40 o
  -3   1   6       19.21       26.52      2.93 o
  -2   1   6       51.44       52.80      2.45 o
  -1   1   6      687.61      654.06      8.56 o
   0   1   6     1033.34     1061.96     12.76 o
   1   1   6        3.04        2.58      0.82 o
   2   1   6      396.76      375.59      5.67 o
   3   1   6        4.59       12.70      2.03 o
   4   1   6       24.86       36.36      3.31 o
   5   1   6       17.94       26.22      3.20 o
   6   1   6       65.72       52.48     11.69 o
   7   1   6        5.43       13.51      5.63 o
   8   1   6        0.01        4.89      5.89 o
  -8   2   6        0.07        4.93     10.47 o
  -7   2   6        7.51       11.79      4.01 o
  -6   2   6       96.93       79.17      4.39 o
  -5   2   6        2.34        5.23      2.51 o
  -4   2   6      110.43      102.29      4.03 o
  -3   2   6       43.97       39.17      2.89 o
  -2   2   6       79.11       68.74      3.92 o
  -1   2   6       81.55       72.55      3.11 o
   0   2   6      847.15      815.54     10.41 o
   1   2   6      379.25      334.13      5.19 o
   2   2   6       73.94       74.46      3.36 o
   3   2   6        1.53        1.44      1.62 o
   4   2   6      260.98      204.15      7.57 o
   5   2   6       44.10       54.41      4.19 o
   6   2   6      161.31      158.53     13.05 o
   7   2   6       12.61       12.32      5.55 o
  -7   3   6        0.06        1.82      4.12 o
  -6   3   6        7.72       15.85      3.74 o
  -5   3   6        2.78       10.18      2.70 o
  -4   3   6        0.68        4.01      2.86 o
  -3   3   6      107.76      103.42      3.91 o
  -2   3   6       16.91       22.88      2.32 o
  -1   3   6      113.27      112.50      3.57 o
   0   3   6       32.73       26.47      1.72 o
   1   3   6        0.26        0.92      0.97 o
   2   3   6      105.12      115.57      4.33 o
   3   3   6       35.58       43.13      3.43 o
   4   3   6       45.43       45.98      4.41 o
   5   3   6        5.14        5.81      3.88 o
   6   3   6       44.35       53.87      6.90 o
   7   3   6        0.08       -4.83      4.47 o
  -7   4   6        3.83       13.54      9.31 o
  -6   4   6       21.50       19.24      4.79 o
  -5   4   6       21.39       16.35      3.12 o
  -4   4   6       28.23       36.22      3.56 o
  -3   4   6      269.95      234.90      6.16 o
  -2   4   6      144.53      131.12      4.39 o
  -1   4   6       23.75       28.66      2.02 o
   0   4   6       46.78       50.63      2.27 o
   1   4   6       96.58       94.61      3.24 o
   2   4   6       68.08       51.85      3.48 o
   3   4   6       40.37       48.75      4.01 o
   4   4   6       14.41       16.60      3.30 o
   5   4   6      155.48      146.94      6.23 o
   6   4   6      144.77      146.58      7.62 o
   7   4   6        3.70        9.12      4.36 o
  -7   5   6        3.69       -4.11      5.00 o
  -6   5   6        0.03        1.01      4.27 o
  -5   5   6      196.64      164.09      6.97 o
  -4   5   6       38.97       55.80      4.19 o
  -3   5   6      190.91      181.42      5.74 o
  -2   5   6        0.01        1.53      1.72 o
  -1   5   6       42.43       41.39      3.09 o
   0   5   6       32.38       38.76      2.48 o
   1   5   6        3.72        7.09      2.14 o
   2   5   6       78.82       80.33      4.37 o
   3   5   6      117.00      110.34      5.41 o
   4   5   6      147.93      109.08      5.65 o
   5   5   6       48.74       51.64      4.69 o
   6   5   6        1.65       10.57      3.78 o
  -6   6   6       19.84       14.18      5.28 o
  -5   6   6       38.56       24.35      5.21 o
  -4   6   6       86.31       76.41      5.09 o
  -3   6   6       58.79       64.97      4.16 o
  -2   6   6      162.86      164.02      5.49 o
  -1   6   6       15.32       25.87      3.03 o
   0   6   6       41.44       51.62      4.02 o
   1   6   6      170.36      167.64      6.28 o
   2   6   6        8.88       12.79      2.92 o
   3   6   6       75.93       73.22      7.81 o
   4   6   6       14.40       24.32      4.66 o
   5   6   6       24.53       20.91      4.20 o
  -5   7   6        0.34        0.73      4.54 o
  -4   7   6       24.83       19.96      6.89 o
  -3   7   6        2.95        2.78      2.87 o
  -2   7   6        0.06        5.82      2.66 o
  -1   7   6      154.80      146.35      6.07 o
   0   7   6       85.48       80.77      6.32 o
   1   7   6        0.00        5.20      3.30 o
   2   7   6      111.99      106.34      7.94 o
   3   7   6       31.60       40.84      6.44 o
   4   7   6       10.69       23.85      5.60 o
   5   7   6       26.70       37.07      5.78 o
  -3   8   6       16.96       16.76      8.46 o
  -2   8   6        8.93       13.56      4.17 o
  -1   8   6      110.24      112.17      8.86 o
   0   8   6        8.07       14.01      4.60 o
   1   8   6        7.62        9.12      4.49 o
   2   8   6        0.45        5.22      3.98 o
   3   8   6        0.19        8.62      3.85 o
  -8   1   7       21.78       20.81      5.15 o
  -7   1   7       87.47       95.12     10.84 o
  -6   1   7       70.66       73.79      4.88 o
  -5   1   7      270.41      244.80      6.44 o
  -4   1   7       35.36       38.25      3.01 o
  -3   1   7      152.18      138.79      4.13 o
  -2   1   7      558.45      544.26      8.97 o
  -1   1   7       44.86       55.45      2.06 o
   0   1   7     1710.37     1712.61     19.79 o
   1   1   7      206.55      175.71      3.56 o
   2   1   7       50.51       61.92      2.11 o
   3   1   7      158.50      144.57      4.11 o
   4   1   7        0.10       -2.05      2.30 o
   5   1   7       10.41       17.46      4.04 o
   6   1   7       19.99       26.60     10.71 o
   7   1   7        6.66        5.15      5.08 o
  -8   2   7        7.06        1.68      6.46 o
  -7   2   7        1.07       12.48      3.91 o
  -6   2   7        7.32       11.41      3.09 o
  -5   2   7      217.83      167.96      5.60 o
  -4   2   7        2.06        7.61      1.97 o
  -3   2   7       59.90       56.13      3.05 o
  -2   2   7       25.54       27.16      2.34 o
  -1   2   7      138.13      128.39      3.10 o
   0   2   7      358.01      332.15      6.45 o
   1   2   7      399.56      415.45      6.33 o
   2   2   7       93.82       86.03      5.34 o
   3   2   7       50.42       61.88      3.50 o
   4   2   7       51.41       47.94      3.64 o
   5   2   7        6.96        9.77      2.70 o
   6   2   7        2.52        8.50      4.13 o
   7   2   7       11.02       11.13      5.75 o
  -7   3   7       35.25       44.96      6.71 o
  -6   3   7       22.88       25.40      3.66 o
  -5   3   7      129.83      128.98      5.08 o
  -4   3   7      244.83      209.50      5.97 o
  -3   3   7       95.64       89.70      4.26 o
  -2   3   7      106.15       94.37      3.64 o
  -1   3   7      165.48      173.54      4.08 o
   0   3   7      242.07      207.25      4.20 o
   1   3   7      110.61      117.13      3.42 o
   2   3   7      149.96      161.06      5.26 o
   3   3   7        5.84        6.46      2.54 o
   4   3   7      112.31      108.29      5.11 o
   5   3   7        8.34        8.56      4.72 o
   6   3   7       74.36       74.17      5.13 o
   7   3   7       10.22       18.75      5.63 o
  -7   4   7        0.39       -1.19      4.46 o
  -6   4   7       50.47       65.54      5.97 o
  -5   4   7        4.28        2.52      2.65 o
  -4   4   7        2.32        4.04      2.32 o
  -3   4   7       69.79       68.45      5.25 o
  -2   4   7        5.00        7.24      1.99 o
  -1   4   7        3.15        0.91      1.54 o
   0   4   7      111.34      119.52      3.45 o
   1   4   7       10.36       12.21      2.27 o
   2   4   7      610.37      555.72     12.83 o
   3   4   7       18.88       18.10      3.17 o
   4   4   7        5.49       10.32      3.08 o
   5   4   7      169.87      161.97      6.50 o
   6   4   7       44.43       62.66     11.29 o
   7   4   7        7.44        9.63      5.36 o
  -6   5   7       13.29       17.29      5.16 o
  -5   5   7        9.10       16.76      3.33 o
  -4   5   7      112.37       94.99      4.98 o
  -3   5   7       46.71       46.62      3.86 o
  -2   5   7       67.34       64.46      3.60 o
  -1   5   7      415.98      411.90     13.46 o
   0   5   7       67.45       64.28      5.34 o
   1   5   7        9.53        8.86      3.28 o
   2   5   7      315.02      296.85      9.60 o
   3   5   7       42.41       42.45      4.45 o
   4   5   7        0.92        2.92      3.12 o
   5   5   7        6.74        8.27      3.03 o
   6   5   7        0.06        2.27      3.33 o
  -6   6   7        9.70       27.32      6.11 o
  -5   6   7       36.98       43.24      6.22 o
  -4   6   7        2.43        5.36      3.04 o
  -3   6   7       60.58       56.64      4.17 o
  -2   6   7       94.84       82.28      4.17 o
  -1   6   7      102.16       95.28      9.44 o
   0   6   7       46.73       52.31      5.64 o
   1   6   7      237.18      218.08      7.29 o
   2   6   7        0.46        5.45      2.68 o
   3   6   7      149.64      137.46      6.34 o
   4   6   7        0.74       -3.88      2.96 o
   5   6   7        1.69        4.91      3.24 o
  -5   7   7        3.77        2.82      4.72 o
  -4   7   7       13.03       12.37      4.71 o
  -3   7   7        0.00        7.33      2.85 o
  -2   7   7       15.96       21.58      3.83 o
  -1   7   7       23.27       36.16      6.27 o
   0   7   7      116.18       94.35      6.54 o
   1   7   7       18.60       25.10      4.88 o
   2   7   7       36.39       30.33      4.86 o
   3   7   7       18.21       16.55      4.06 o
   4   7   7       56.54       62.90      7.15 o
  -3   8   7        1.76        4.00      4.02 o
  -2   8   7       47.52       61.88      7.04 o
  -1   8   7       14.49       24.51      5.56 o
   0   8   7        0.15        3.53      3.98 o
   1   8   7        1.56       -1.64      3.82 o
   2   8   7       18.73       20.35      5.21 o
   3   8   7       30.21       46.72      9.10 o
  -8   0   8        0.18        2.09      5.90 o
  -7   0   8        4.98       13.26      5.91 o
  -6   0   8        6.93       14.90      5.24 o
  -5   0   8      101.10      101.96      7.71 o
  -4   0   8      471.76      379.05      9.55 o
  -3   0   8       11.82       18.11      2.54 o
  -2   0   8      245.34      270.57      6.99 o
  -1   0   8        5.29        4.45      1.62 o
   0   0   8     4182.66     4226.36     64.98 o
   1   0   8        2.84        2.59      1.45 o
   2   0   8        0.14        3.73      1.66 o
   3   0   8      245.77      232.37      6.84 o
   4   0   8      190.22      186.09      8.40 o
   5   0   8        0.28        2.41      5.92 o
   6   0   8      132.79      120.81     12.76 o
   7   0   8       31.02       42.10     10.22 o
  -8   1   8        9.28       24.61      5.40 o
  -7   1   8        3.45        7.26      3.72 o
  -6   1   8       92.77       87.85      5.33 o
  -5   1   8       75.73       69.02      3.91 o
  -4   1   8        0.07        3.15      1.83 o
  -3   1   8       46.32       49.80      2.78 o
  -2   1   8       21.11       24.99      1.77 o
  -1   1   8     2039.61     2176.31     24.92 o
   0   1   8        8.66       10.53      1.40 o
   1   1   8      103.85      105.10      2.87 o
   2   1   8       46.95       47.73      2.07 o
   3   1   8       23.20       26.18      2.37 o
   4   1   8       39.31       41.55      3.43 o
   5   1   8       29.22       36.26      5.32 o
   6   1   8       57.13       66.09     10.13 o
   7   1   8        4.14        7.32      5.55 o
  -7   2   8       27.28       40.73      5.38 o
  -6   2   8       39.42       43.17      4.27 o
  -5   2   8       95.31       93.86      4.83 o
  -4   2   8       28.34       28.16      3.55 o
  -3   2   8       66.99       64.11      3.94 o
  -2   2   8        6.87        2.40      1.52 o
  -1   2   8      106.09       93.11      2.78 o
   0   2   8      382.01      436.55      6.88 o
   1   2   8       96.22       88.23      2.85 o
   2   2   8        4.80        9.57      2.42 o
   3   2   8       22.43       32.55      3.38 o
   4   2   8       64.69       67.11      4.28 o
   5   2   8      244.64      221.03     10.24 o
   6   2   8       14.28       12.91      6.17 o
   7   2   8       53.17       51.68      8.66 o
  -7   3   8        6.57        7.79      4.87 o
  -6   3   8        9.71       13.91      3.35 o
  -5   3   8        3.34        5.48      2.60 o
  -4   3   8       51.68       56.80      3.78 o
  -3   3   8       54.87       56.16      3.28 o
  -2   3   8      405.37      375.79      7.67 o
  -1   3   8        9.81       14.25      1.58 o
   0   3   8       57.33       57.22      3.11 o
   1   3   8      167.77      160.65      4.92 o
   2   3   8       40.55       33.41      3.31 o
   3   3   8      111.25      103.16      5.92 o
   4   3   8       29.92       42.00      4.15 o
   5   3   8        1.57        0.86      2.56 o
   6   3   8       44.22       45.61      9.09 o
   7   3   8        2.58        0.04      5.43 o
  -7   4   8       31.66       30.88      7.78 o
  -6   4   8        4.71       12.20      3.39 o
  -5   4   8      126.39      111.04      7.03 o
  -4   4   8        0.61        5.08      2.37 o
  -3   4   8       11.67       10.65      2.60 o
  -2   4   8       83.58       79.29      4.32 o
  -1   4   8       18.90       26.14      2.71 o
   0   4   8        3.66        5.58      1.43 o
   1   4   8       72.79       69.06      3.81 o
   2   4   8        2.74        4.43      2.18 o
   3   4   8        0.56        0.29      2.37 o
   4   4   8      354.80      331.86     10.11 o
   5   4   8        1.14        6.67      3.17 o
   6   4   8       26.11       21.86      4.28 o
  -6   5   8       13.44       12.98      4.85 o
  -5   5   8       19.22       24.13      5.39 o
  -4   5   8      297.79      264.64      9.59 o
  -3   5   8        1.78        0.92      2.14 o
  -2   5   8       21.21       24.37      3.18 o
  -1   5   8        2.82        6.90      2.19 o
   0   5   8       11.25       14.85      2.79 o
   1   5   8      240.72      242.32      7.33 o
   2   5   8        0.08        1.85      2.35 o
   3   5   8        4.10        5.56      2.99 o
   4   5   8       13.89       17.69      4.00 o
   5   5   8       45.63       36.97      5.13 o
   6   5   8       13.89       17.03      3.93 o
  -5   6   8        1.04        2.49      3.53 o
  -4   6   8       11.47       16.20      3.39 o
  -3   6   8        0.00        3.07      2.55 o
  -2   6   8      488.05      434.29     11.36 o
  -1   6   8      193.28      184.56      6.63 o
   0   6   8      230.68      206.33      8.67 o
   1   6   8        0.87        5.74      3.29 o
   2   6   8      392.93      347.68      9.84 o
   3   6   8       37.62       40.18      4.76 o
   4   6   8        5.29       10.00      3.78 o
   5   6   8        8.87       28.18      5.02 o
  -4   7   8        9.89        5.74      3.65 o
  -3   7   8        2.99        5.16      3.28 o
  -2   7   8       86.44       94.10      5.37 o
  -1   7   8       37.68       53.01      6.17 o
   0   7   8      217.93      230.62     19.77 o
   1   7   8       22.25       25.44      7.01 o
   2   7   8       51.70       63.37      7.07 o
   3   7   8       69.68       70.15      6.23 o
   4   7   8        0.46        4.78      3.96 o
  -3   8   8        0.10        4.80      4.13 o
  -2   8   8       40.06       56.87      8.53 o
  -1   8   8        3.48       16.50      5.05 o
   0   8   8       30.58       25.25      5.54 o
   1   8   8        0.09        2.27      5.45 o
   2   8   8       10.57       14.50      8.16 o
  -7   1   9       91.29      101.09      6.29 o
  -6   1   9        9.72       23.35      4.26 o
  -5   1   9       31.07       33.94      4.59 o
  -4   1   9        6.07        8.05      2.15 o
  -3   1   9      237.59      211.79      5.47 o
  -2   1   9      894.55      822.53     11.19 o
  -1   1   9      819.60      849.95     11.38 o
   0   1   9       66.49       53.58      2.83 o
   1   1   9       16.64       20.81      1.76 o
   2   1   9      295.60      269.43      6.47 o
   3   1   9       16.24       14.44      2.49 o
   4   1   9        5.63        3.35      2.19 o
   5   1   9      126.53      130.96     13.44 o
   6   1   9       37.40       23.05      5.81 o
   7   1   9        6.75       20.36      7.48 o
  -7   2   9       11.17       23.17      4.80 o
  -6   2   9       22.11       38.79      7.70 o
  -5   2   9        1.34        0.53      2.53 o
  -4   2   9      524.40      485.41      9.73 o
  -3   2   9      271.03      247.20      6.14 o
  -2   2   9      114.02      105.39      4.67 o
  -1   2   9       12.24       11.44      1.53 o
   0   2   9      373.31      310.63      5.64 o
   1   2   9      511.60      523.93      7.94 o
   2   2   9       21.22       21.47      2.77 o
   3   2   9       76.22       76.43      4.15 o
   4   2   9      106.59      110.88      5.12 o
   5   2   9        8.36        8.20      4.36 o
   6   2   9       12.44       15.75      5.48 o
   7   2   9        6.94        4.38      5.56 o
  -7   3   9       35.51       34.76      8.52 o
  -6   3   9       27.36       27.59      3.89 o
  -5   3   9      161.08      149.79      5.60 o
  -4   3   9        7.68       12.86      2.68 o
  -3   3   9        0.00        2.09      2.19 o
  -2   3   9        3.28       14.42      2.66 o
  -1   3   9      257.34      250.29      5.97 o
   0   3   9       41.29       40.67      2.48 o
   1   3   9       90.11       78.37      3.80 o
   2   3   9      111.40      104.27     10.05 o
   3   3   9       12.13       16.77      2.95 o
   4   3   9       98.63       96.88      5.11 o
   5   3   9       67.40       79.30      4.89 o
   6   3   9        2.39       12.27      4.85 o
  -7   4   9        0.22        3.59      5.27 o
  -6   4   9        0.08        6.17      3.31 o
  -5   4   9        4.37        4.58      2.58 o
  -4   4   9        4.20       11.02      3.06 o
  -3   4   9      202.42      200.28      6.12 o
  -2   4   9      536.72      487.71      9.83 o
  -1   4   9      122.95      112.76      5.03 o
   0   4   9      130.03      124.79      4.85 o
   1   4   9       22.64       27.93      3.27 o
   2   4   9       19.58       14.23      2.94 o
   3   4   9        2.96       -0.42      2.43 o
   4   4   9        0.27        3.11      2.79 o
   5   4   9        2.10        3.61      2.90 o
   6   4   9       16.57       28.18      6.00 o
  -6   5   9        0.73        2.21      3.67 o
  -5   5   9       28.47       26.07      3.89 o
  -4   5   9      128.70      106.29      5.13 o
  -3   5   9       82.25       74.43      4.26 o
  -2   5   9        5.47        6.07      2.49 o
  -1   5   9      289.88      256.27      7.63 o
   0   5   9      173.32      184.50     14.85 o
   1   5   9      256.31      249.20      9.40 o
   2   5   9        8.02       17.72      4.69 o
   3   5   9       58.45       65.07      5.14 o
   4   5   9        6.39        8.59      3.39 o
   5   5   9       10.71       17.60      3.80 o
  -5   6   9        0.00        0.54      3.46 o
  -4   6   9       54.56       69.75      5.03 o
  -3   6   9        4.87        3.67      2.73 o
  -2   6   9        1.32        3.44      4.26 o
  -1   6   9       86.53       84.02      8.29 o
   0   6   9      144.71      161.24      8.06 o
   1   6   9        0.17        4.79      3.45 o
   2   6   9        1.36        4.83      3.18 o
   3   6   9        0.06        0.37      3.20 o
   4   6   9       12.65        9.56      4.02 o
   5   6   9        3.90       11.37      3.87 o
  -4   7   9        0.11        6.74      4.62 o
  -3   7   9       20.52       19.27      4.02 o
  -2   7   9       42.30       56.45      8.21 o
  -1   7   9        0.01        6.47      3.92 o
   0   7   9      117.33      101.53      7.08 o
   1   7   9        5.49       15.37      5.12 o
   2   7   9        1.44       -0.92      4.03 o
   3   7   9       17.14       29.00      4.73 o
   4   7   9        5.26       11.77      4.50 o
  -2   8   9       14.96       14.24      5.01 o
  -1   8   9        0.15        1.96      6.99 o
   0   8   9        7.41       11.39      5.58 o
   1   8   9        0.68        0.34      4.43 o
   2   8   9       28.41       40.92      6.98 o
  -7   0  10        0.51       16.77      6.21 o
  -6   0  10       34.87       55.87      8.86 o
  -5   0  10       77.43       66.89      9.10 o
  -4   0  10       66.16       41.41      6.94 o
  -3   0  10      287.22      256.89     10.44 o
  -2   0  10       14.00       13.07      2.40 o
  -1   0  10       25.66       37.81      3.27 o
   0   0  10       67.33       58.89      6.44 o
   1   0  10      174.22      160.05     10.87 o
   2   0  10     1227.52     1219.68     22.04 o
   3   0  10      753.82      756.95     20.16 o
   4   0  10       88.15       79.67      9.87 o
   5   0  10      241.17      206.22     15.88 o
   6   0  10      119.52      118.06     13.47 o
   7   0  10        5.85       10.17      8.53 o
  -7   1  10        5.58       10.28      4.43 o
  -6   1  10       25.81       31.30      4.74 o
  -5   1  10       16.51       18.37      4.42 o
  -4   1  10      499.72      442.30      9.08 o
  -3   1  10       58.51       57.96      3.17 o
  -2   1  10      126.84       97.87      3.16 o
  -1   1  10       41.11       45.54      2.41 o
   0   1  10       39.07       39.40      2.28 o
   1   1  10      486.66      451.52      7.35 o
   2   1  10      528.56      495.50     10.51 o
   3   1  10       68.92       71.06      4.85 o
   4   1  10       30.00       25.58      5.76 o
   5   1  10      282.74      248.32     12.00 o
   6   1  10        4.58       -4.08      4.72 o
   7   1  10        0.02        3.17      6.16 o
  -7   2  10        0.23       14.41      4.53 o
  -6   2  10        0.98        5.99      3.76 o
  -5   2  10       16.77       18.96      3.26 o
  -4   2  10       41.74       50.44      3.93 o
  -3   2  10      248.16      213.87      6.84 o
  -2   2  10       24.30       28.16      2.61 o
  -1   2  10      325.51      319.84      6.85 o
   0   2  10       14.74       20.83      1.99 o
   1   2  10       44.45       51.96      2.54 o
   2   2  10       17.03       17.97      2.80 o
   3   2  10       58.80       64.87      4.18 o
   4   2  10        1.63       -0.90      2.45 o
   5   2  10       69.87       75.00      7.82 o
   6   2  10       69.41       50.99      9.88 o
  -7   3  10        3.89       12.34      4.56 o
  -6   3  10       14.75       23.03      4.52 o
  -5   3  10      161.67      163.91      6.07 o
  -4   3  10      393.61      348.18      8.42 o
  -3   3  10       17.45       19.49      2.99 o
  -2   3  10      886.46      823.54     13.65 o
  -1   3  10      166.92      161.10      6.93 o
   0   3  10      278.11      284.05      5.75 o
   1   3  10        8.38        8.48      2.11 o
   2   3  10      157.57      129.77      6.34 o
   3   3  10        9.58       12.76      3.19 o
   4   3  10        1.66        5.71      3.50 o
   5   3  10        1.92        2.83      5.87 o
   6   3  10        3.21        2.20      5.00 o
  -6   4  10       12.68       18.34      3.87 o
  -5   4  10       19.84       22.00      3.55 o
  -4   4  10        6.42       10.66      3.13 o
  -3   4  10       90.69       87.68      4.29 o
  -2   4  10        5.10       11.22      2.46 o
  -1   4  10       16.25       17.77      3.95 o
   0   4  10       18.90       22.10      3.19 o
   1   4  10        2.38        5.27      2.21 o
   2   4  10       34.87       39.51      5.68 o
   3   4  10        4.37        8.42      3.51 o
   4   4  10      124.73      111.56      5.93 o
   5   4  10      122.37      129.92      7.73 o
   6   4  10        5.23       11.43      5.11 o
  -6   5  10        4.43        6.97      4.62 o
  -5   5  10       27.51       33.25      4.33 o
  -4   5  10       22.26       22.85      3.65 o
  -3   5  10       18.98       24.77      3.55 o
  -2   5  10        0.63       -0.06      2.14 o
  -1   5  10        6.36       10.25      2.70 o
   0   5  10       53.96       56.50      7.79 o
   1   5  10       15.29       15.89      3.88 o
   2   5  10        3.16        1.21      2.65 o
   3   5  10      179.05      165.75      9.05 o
   4   5  10      160.13      138.20      6.77 o
   5   5  10        5.85        6.78      5.26 o
  -5   6  10        0.13        2.50      3.53 o
  -4   6  10        3.16        6.23      5.38 o
  -3   6  10       71.48       77.07      5.04 o
  -2   6  10       10.75       15.04      4.07 o
  -1   6  10       26.55       34.68      5.30 o
   0   6  10       30.33       34.98      6.69 o
   1   6  10       54.07       66.12      6.73 o
   2   6  10        3.92        0.95      3.84 o
   3   6  10       14.86       26.03      4.64 o
   4   6  10        0.17       -1.02      3.60 o
  -4   7  10        2.81        7.22      3.79 o
  -3   7  10       64.17       85.38      6.43 o
  -2   7  10       95.02       92.19      8.70 o
  -1   7  10       51.04       53.96     12.15 o
   0   7  10        0.16        0.80      3.87 o
   1   7  10       35.72       55.70      7.15 o
   2   7  10        2.27        1.38      4.61 o
   3   7  10        0.06       -2.81      4.66 o
  -1   8  10       22.55       30.83      7.67 o
   0   8  10        8.84        9.00      5.52 o
   1   8  10        4.30       14.90      5.42 o
  -7   1  11        0.36        5.47      5.20 o
  -6   1  11       39.62       54.00      9.17 o
  -5   1  11        5.76        5.16      3.22 o
  -4   1  11        1.25        2.10      2.73 o
  -3   1  11       55.26       56.98      3.32 o
  -2   1  11      345.37      337.78      7.24 o
  -1   1  11      536.58      512.42      8.82 o
   0   1  11      955.48      909.41     13.90 o
   1   1  11       46.27       49.34      3.55 o
   2   1  11       19.60       22.07      5.44 o
   3   1  11       49.10       53.29      3.86 o
   4   1  11        2.69        6.13      5.23 o
   5   1  11       19.05       14.65      9.22 o
   6   1  11       13.10       17.40      7.80 o
  -7   2  11        0.42        3.13      5.48 o
  -6   2  11        0.46        6.93      3.86 o
  -5   2  11       30.66       34.27      4.63 o
  -4   2  11        5.77        8.15      2.66 o
  -3   2  11       14.71       21.49      3.27 o
  -2   2  11       22.46       29.00      3.02 o
  -1   2  11        3.06        4.02      1.73 o
   0   2  11      106.43       90.19      3.32 o
   1   2  11       55.63       57.26      3.20 o
   2   2  11       33.31       32.46      3.57 o
   3   2  11       13.94       14.03      3.08 o
   4   2  11       37.84       41.56      4.33 o
   5   2  11        0.00        6.92      4.90 o
   6   2  11       14.99       14.10      5.47 o
  -6   3  11        0.08        0.52      3.64 o
  -5   3  11       29.37       27.12      3.75 o
  -4   3  11       97.87      114.04      6.26 o
  -3   3  11      166.84      152.28      5.69 o
  -2   3  11       24.63       27.74      2.99 o
  -1   3  11      191.94      178.41      5.42 o
   0   3  11      152.90      152.09      5.47 o
   1   3  11       28.63       34.08      3.51 o
   2   3  11        3.60        5.16      2.38 o
   3   3  11       67.69       72.67      4.76 o
   4   3  11        2.50        1.12      2.92 o
   5   3  11        5.76        9.47      5.88 o
   6   3  11        9.81       17.31      6.22 o
  -6   4  11        0.72       11.42      3.85 o
  -5   4  11        0.69       -2.73      2.76 o
  -4   4  11        0.27        1.32      2.70 o
  -3   4  11      267.72      240.54      7.85 o
  -2   4  11        6.64        5.46      2.44 o
  -1   4  11       32.96       29.86      3.22 o
   0   4  11       25.10       35.10      4.91 o
   1   4  11        8.93       10.07      2.65 o
   2   4  11      136.76      114.32      5.46 o
   3   4  11        6.52       12.79      3.39 o
   4   4  11       58.87       66.22      5.27 o
   5   4  11       31.91       52.88      5.69 o
  -5   5  11        1.57       14.17      3.61 o
  -4   5  11       55.71       72.80      5.07 o
  -3   5  11        0.34        0.09      2.74 o
  -2   5  11      251.11      230.32      7.52 o
  -1   5  11        0.02        5.30      3.15 o
   0   5  11       27.65       31.63      4.91 o
   1   5  11       33.41       41.90      6.69 o
   2   5  11        0.14        6.02      3.03 o
   3   5  11       29.93       45.75      5.07 o
   4   5  11        7.95       19.28      6.59 o
   5   5  11        7.62       11.76      4.41 o
  -4   6  11        5.82       12.85      6.59 o
  -3   6  11       19.17       27.45      5.00 o
  -2   6  11       25.70       43.57      6.19 o
  -1   6  11        2.88        0.49      3.63 o
   0   6  11        0.61       -0.79      3.76 o
   1   6  11        8.30        9.24      4.51 o
   2   6  11        0.00        5.19      6.12 o
   3   6  11       19.29       16.94      4.62 o
   4   6  11        5.26        9.20      4.46 o
  -3   7  11        6.40       10.65      4.50 o
  -2   7  11        4.87        7.41      4.50 o
  -1   7  11        9.88       11.08      4.77 o
   0   7  11        6.68       14.08      4.83 o
   1   7  11        0.03        8.15      4.71 o
   2   7  11       10.00        6.11      5.11 o
  -7   0  12        3.02        6.59      6.31 o
  -6   0  12        2.39        7.27      5.16 o
  -5   0  12       13.20       17.77      8.94 o
  -4   0  12      131.17      125.74     11.19 o
  -3   0  12       79.47       73.15      6.38 o
  -2   0  12        3.99        6.12      2.42 o
  -1   0  12        0.97        1.60      2.18 o
   0   0  12       67.28       71.89      4.49 o
   1   0  12       78.82       79.87     12.33 o
   2   0  12      401.38      366.80      9.74 o
   3   0  12      629.58      537.97     24.30 o
   4   0  12       56.18       78.44     11.85 o
   5   0  12       31.13       29.91      9.04 o
   6   0  12       25.72       41.57     11.34 o
  -7   1  12        3.68       13.17      4.83 o
  -6   1  12       23.81       26.94      4.68 o
  -5   1  12        0.74        1.89      2.71 o
  -4   1  12       64.21       64.70      4.99 o
  -3   1  12       24.34       34.45      3.19 o
  -2   1  12      113.74      117.11      4.32 o
  -1   1  12       33.22       45.42      2.90 o
   0   1  12        6.02       12.18      2.01 o
   1   1  12      952.30      889.15     13.08 o
   2   1  12      567.78      503.46     13.11 o
   3   1  12       12.96       14.28      4.35 o
   4   1  12       25.95       39.44      6.75 o
   5   1  12        5.89       10.38      8.37 o
   6   1  12        0.07       15.59      6.17 o
  -6   2  12       34.78       47.96      5.77 o
  -5   2  12       57.22       65.72      5.90 o
  -4   2  12      201.26      185.14      5.95 o
  -3   2  12        1.27        1.77      3.32 o
  -2   2  12        0.00        1.68      2.42 o
  -1   2  12        2.15        3.15      1.95 o
   0   2  12        6.27       11.81      2.04 o
   1   2  12       86.37       80.52      6.30 o
   2   2  12      352.25      322.29      8.59 o
   3   2  12        2.40        3.34      2.60 o
   4   2  12       74.30       80.34      6.18 o
   5   2  12        0.40        2.83      4.76 o
   6   2  12       13.61       22.04      6.39 o
  -6   3  12        6.08        6.44      3.87 o
  -5   3  12       88.90       81.20      4.89 o
  -4   3  12      128.97      134.31      6.59 o
  -3   3  12      475.29      427.36      9.46 o
  -2   3  12       17.56       17.88      2.86 o
  -1   3  12       85.79       84.27      4.42 o
   0   3  12        0.07        0.45      2.10 o
   1   3  12        7.92        6.48      2.43 o
   2   3  12      127.71      111.34      5.26 o
   3   3  12        0.17        0.20      2.91 o
   4   3  12        2.20        8.87      3.32 o
   5   3  12        6.02       11.82      4.97 o
   6   3  12        1.13        2.87      5.71 o
  -6   4  12        1.74        6.80      4.08 o
  -5   4  12        3.65        9.19      3.25 o
  -4   4  12       41.56       43.32      4.32 o
  -3   4  12       60.38       65.80      4.38 o
  -2   4  12        2.25        3.53      3.63 o
  -1   4  12        4.62        9.08      2.75 o
   0   4  12       58.00       55.00      5.70 o
   1   4  12      128.96      122.62      6.86 o
   2   4  12       35.55       40.52      4.59 o
   3   4  12      265.54      254.11      9.66 o
   4   4  12       32.12       41.15      9.24 o
   5   4  12       16.95       16.89      5.23 o
  -5   5  12       24.55       28.90      6.52 o
  -4   5  12        4.30       10.02      3.33 o
  -3   5  12        2.22       10.20      3.03 o
  -2   5  12        9.52        9.72      3.06 o
  -1   5  12      181.17      162.34      8.03 o
   0   5  12       17.56       21.26      6.19 o
   1   5  12       87.87       72.37      6.79 o
   2   5  12      130.69      108.53      8.14 o
   3   5  12       73.78       85.53      6.14 o
   4   5  12       81.53       68.79      6.36 o
  -4   6  12       16.03       20.92      5.47 o
  -3   6  12        4.84        7.31      3.75 o
  -2   6  12      117.85      124.49     11.31 o
  -1   6  12        8.66        8.11      5.96 o
   0   6  12       40.91       39.06      6.20 o
   1   6  12        4.66        3.01      4.24 o
   2   6  12        0.01       -3.27      4.46 o
   3   6  12        0.47       -0.08      4.91 o
  -2   7  12       14.05       18.34      5.09 o
  -1   7  12       12.60       15.02      5.11 o
   0   7  12       32.33       31.67      7.07 o
   1   7  12        0.32       -1.99      4.61 o
   2   7  12       10.35       14.64      5.88 o
  -6   1  13       38.91       51.95      5.79 o
  -5   1  13        1.43        3.92      3.02 o
  -4   1  13        0.07        1.29      2.58 o
  -3   1  13       14.54       20.34      4.52 o
  -2   1  13       70.16       56.40      3.44 o
  -1   1  13      143.32      132.70      5.03 o
   0   1  13       38.49       45.52      3.00 o
   1   1  13      415.15      370.27      7.53 o
   2   1  13       25.64       39.95      4.20 o
   3   1  13        0.00        7.44      3.30 o
   4   1  13        1.99       11.10      4.73 o
   5   1  13        4.55       12.30      5.46 o
   6   1  13       15.03       18.65      6.82 o
  -6   2  13        1.40        6.75      4.11 o
  -5   2  13       15.72       12.86      4.89 o
  -4   2  13      127.57      128.21      6.81 o
  -3   2  13       38.51       43.58      3.80 o
  -2   2  13       69.78       71.59      3.81 o
  -1   2  13      199.87      180.07      5.48 o
   0   2  13        0.01        4.17      1.87 o
   1   2  13        7.15       11.12      2.75 o
   2   2  13      137.11      140.26      5.78 o
   3   2  13       76.93       79.45      4.91 o
   4   2  13        5.64       13.19      3.91 o
   5   2  13       12.40       21.09      6.31 o
  -6   3  13        4.49       17.31      4.55 o
  -5   3  13        0.02       13.92      3.89 o
  -4   3  13        0.00        2.09      2.58 o
  -3   3  13       15.80       11.95      2.86 o
  -2   3  13      158.07      163.14      5.55 o
  -1   3  13       57.30       60.93      3.97 o
   0   3  13      299.27      291.80     10.03 o
   1   3  13        2.27        4.44      2.85 o
   2   3  13       46.27       53.70      4.55 o
   3   3  13        9.50        9.94      3.16 o
   4   3  13       94.83       88.60      6.96 o
   5   3  13        7.14       23.40     10.04 o
  -5   4  13       34.95       43.97      6.39 o
  -4   4  13        0.48        6.41      2.70 o
  -3   4  13        3.97        6.29      2.62 o
  -2   4  13      102.89      103.43      6.89 o
  -1   4  13        4.48        5.52      3.33 o
   0   4  13       12.65       14.79      4.19 o
   1   4  13       46.98       56.19      6.16 o
   2   4  13        5.67       10.53      4.13 o
   3   4  13       10.55       12.15      4.09 o
   4   4  13       13.66       18.67      4.38 o
   5   4  13        2.32        7.65      4.90 o
  -4   5  13       20.02       32.30      4.21 o
  -3   5  13       23.59       27.21      3.71 o
  -2   5  13      110.13      108.07      8.08 o
  -1   5  13        5.37        8.25      4.25 o
   0   5  13        5.88        4.23      3.88 o
   1   5  13       22.59       21.17      7.03 o
   2   5  13       85.40       78.75      7.52 o
   3   5  13       43.48       54.72      6.65 o
   4   5  13        2.52        4.63      4.21 o
  -3   6  13        3.76        6.35      3.71 o
  -2   6  13        2.25        2.58      4.05 o
  -1   6  13        5.64        7.86      4.11 o
   0   6  13       16.47       15.20      8.03 o
   1   6  13       19.29       21.72      6.16 o
   2   6  13        0.14       -0.85      4.79 o
   3   6  13        0.42        5.80      5.29 o
  -1   7  13       11.50       10.72      6.62 o
   0   7  13       27.35       38.10      8.68 o
  -6   0  14        4.77       19.36      6.76 o
  -5   0  14        0.34       -2.44      3.97 o
  -4   0  14       27.74       31.03      6.38 o
  -3   0  14        3.07        4.59      3.38 o
  -2   0  14        2.44        3.96      3.54 o
  -1   0  14       44.73       51.67      4.63 o
   0   0  14       39.84       51.04      6.68 o
   1   0  14        9.59       16.22      4.08 o
   2   0  14       88.16       86.64      9.78 o
   3   0  14       63.70       43.25      8.83 o
   4   0  14       15.30       38.50      8.83 o
   5   0  14        4.98       16.56      8.39 o
  -6   1  14       22.25       30.39      6.32 o
  -5   1  14       16.91       16.27      5.76 o
  -4   1  14        5.03        5.61      2.87 o
  -3   1  14        0.88        3.43      3.11 o
  -2   1  14      152.21      133.09      4.87 o
  -1   1  14       42.08       41.58      3.62 o
   0   1  14       36.21       48.53      3.32 o
   1   1  14       45.21       47.62      4.11 o
   2   1  14      212.70      193.20      7.90 o
   3   1  14        2.77        3.19      5.05 o
   4   1  14       35.99       34.33      6.40 o
   5   1  14       15.84       19.39      6.07 o
  -6   2  14       16.05       24.71      5.16 o
  -5   2  14       26.46       22.14      4.58 o
  -4   2  14        0.74        0.96      3.03 o
  -3   2  14       23.01       28.18      3.47 o
  -2   2  14        3.26       13.02      3.28 o
  -1   2  14      121.30      112.66      7.20 o
   0   2  14       27.87       33.80      6.13 o
   1   2  14      286.16      253.30      7.70 o
   2   2  14       11.14        8.30      3.15 o
   3   2  14       36.22       33.50      7.07 o
   4   2  14       78.10       93.36      9.59 o
   5   2  14        0.03        3.12      5.27 o
  -5   3  14       17.22       20.05      4.81 o
  -4   3  14        0.37        5.48      3.26 o
  -3   3  14        9.61       13.75      3.00 o
  -2   3  14       18.94       25.28      3.38 o
  -1   3  14       23.00       29.21      3.54 o
   0   3  14       78.69       70.19      5.45 o
   1   3  14       19.36       21.32      6.17 o
   2   3  14       61.87       65.20      5.08 o
   3   3  14        4.43        8.31      3.34 o
   4   3  14        8.42       11.66      4.94 o
   5   3  14       20.19       15.51      6.39 o
  -5   4  14        5.73       14.82      4.35 o
  -4   4  14       27.39       39.30      4.16 o
  -3   4  14       21.17       24.84      4.56 o
  -2   4  14       23.29       32.30      4.23 o
  -1   4  14      143.41      126.80      7.29 o
   0   4  14       12.91       18.33      4.27 o
   1   4  14       20.61       20.00      7.75 o
   2   4  14       26.78       27.46      5.16 o
   3   4  14       11.28       18.09      4.44 o
   4   4  14       26.62       32.27      5.48 o
  -4   5  14       23.73       32.03      4.64 o
  -3   5  14       12.19       16.72      3.80 o
  -2   5  14        5.28       -0.66      4.06 o
  -1   5  14       35.45       47.88      8.30 o
   0   5  14       59.45       68.85      7.38 o
   1   5  14       11.70       13.23      5.75 o
   2   5  14        0.07        8.31      4.71 o
   3   5  14        8.95        3.07      5.18 o
  -3   6  14        2.32        2.23      4.66 o
  -2   6  14       17.60       16.63      5.07 o
  -1   6  14       33.14       42.75      6.52 o
   0   6  14        4.66       10.64      5.05 o
   1   6  14       26.51       28.29      7.54 o
   2   6  14       40.13       71.03      8.85 o
  -5   1  15       12.38       13.76      4.23 o
  -4   1  15        9.42       13.25      3.65 o
  -3   1  15       29.85       33.20      4.32 o
  -2   1  15        1.23        0.28      3.24 o
  -1   1  15      282.40      273.18      7.16 o
   0   1  15        1.44        2.99      2.06 o
   1   1  15       63.20       69.45      4.51 o
   2   1  15       12.42       35.13      5.00 o
   3   1  15       10.94       24.20      5.55 o
   4   1  15       73.20       75.72      9.12 o
   5   1  15        5.29        7.67      5.67 o
  -5   2  15        0.02        2.31      3.52 o
  -4   2  15        2.05        8.60      3.45 o
  -3   2  15        3.63       10.00      3.28 o
  -2   2  15       14.89       16.87      2.81 o
  -1   2  15        0.82        5.34      2.40 o
   0   2  15       19.49       25.96      5.01 o
   1   2  15        3.06        1.00      2.82 o
   2   2  15       25.91       24.89      4.86 o
   3   2  15       38.94       39.37     10.34 o
   4   2  15       41.44       52.59      7.95 o
  -5   3  15        0.47        3.53      3.76 o
  -4   3  15        1.15        3.14      4.13 o
  -3   3  15       28.63       32.23      4.66 o
  -2   3  15      124.39      108.57      4.98 o
  -1   3  15       64.89       63.50      8.44 o
   0   3  15       48.21       54.61      6.21 o
   1   3  15        7.76        6.31      3.98 o
   2   3  15        3.19        8.38      3.42 o
   3   3  15        1.51        3.81      3.39 o
   4   3  15        2.22       12.29      4.51 o
  -4   4  15        0.02        1.86      3.16 o
  -3   4  15       42.52       51.93      5.41 o
  -2   4  15        8.96       12.41      4.81 o
  -1   4  15        6.42        6.23      3.99 o
   0   4  15        2.00       11.31      4.10 o
   1   4  15       15.28       36.41      5.87 o
   2   4  15       87.86       95.59      6.90 o
   3   4  15        3.06        5.12      3.91 o
  -3   5  15        2.73        6.11      3.35 o
  -2   5  15        9.45        8.00      4.36 o
  -1   5  15       11.69       11.74      4.88 o
   0   5  15        0.02       -1.69      3.80 o
   1   5  15        0.09        4.95      4.58 o
   2   5  15       15.84       19.81      7.68 o
  -1   6  15        4.10       10.23      5.15 o
   0   6  15        1.35       -3.19      4.72 o
  -5   0  16        0.06        6.11      5.54 o
  -4   0  16        1.39       11.91      7.81 o
  -3   0  16        4.91        5.83      4.33 o
  -2   0  16        7.43        3.76      4.32 o
  -1   0  16       88.47       91.47      9.84 o
   0   0  16       68.23       70.67      5.15 o
   1   0  16        6.71       -3.49      4.83 o
   2   0  16       13.75       27.32      8.27 o
   3   0  16        0.29       14.27      7.28 o
   4   0  16        8.10       13.20      7.98 o
  -5   1  16        9.74       13.66      4.35 o
  -4   1  16        6.29       12.63      3.73 o
  -3   1  16        7.17       16.25      3.34 o
  -2   1  16        0.35        0.10      3.46 o
  -1   1  16       26.93       23.57      3.28 o
   0   1  16       86.39       86.77      5.94 o
   1   1  16        8.73       13.20      3.23 o
   2   1  16        0.21        6.68      6.60 o
   3   1  16        0.07        0.73      6.81 o
   4   1  16       38.26       43.05      7.51 o
  -5   2  16       26.33       51.59     12.44 o
  -4   2  16        0.25        5.04      3.34 o
  -3   2  16        7.41       18.04      3.67 o
  -2   2  16       98.62       89.06      4.62 o
  -1   2  16       14.78       14.15      3.29 o
   0   2  16        1.31        5.44      4.49 o
   1   2  16        2.93       12.62      4.01 o
   2   2  16       59.58       73.99      5.63 o
   3   2  16       58.66       85.81      8.54 o
   4   2  16        0.09        8.23      5.41 o
  -4   3  16        0.73        2.51      3.33 o
  -3   3  16       18.88       21.87      3.55 o
  -2   3  16        0.50        3.77      2.78 o
  -1   3  16       10.76       10.32      3.96 o
   0   3  16        4.68        6.35      3.84 o
   1   3  16       12.25       24.09      5.06 o
   2   3  16       75.42       87.46      7.07 o
   3   3  16        0.23        3.36      4.32 o
  -3   4  16        3.34        3.18      3.20 o
  -2   4  16       23.68       15.01      4.69 o
  -1   4  16       12.94       12.17      4.19 o
   0   4  16        0.18        8.41      7.69 o
   1   4  16        1.25        6.06      4.48 o
   2   4  16       30.33       40.94      6.91 o
   3   4  16        8.30       17.26      5.62 o
  -2   5  16       18.53       15.08      5.26 o
  -1   5  16        1.09       -3.30      4.45 o
   0   5  16        8.94        9.81      5.19 o
   1   5  16       19.07       17.52      5.69 o
  -4   1  17        0.90        5.77      3.53 o
  -3   1  17        5.71        8.22      3.25 o
  -2   1  17       59.34       60.48      5.59 o
  -1   1  17       21.79       25.62      3.96 o
   0   1  17      142.75      142.84      7.50 o
   1   1  17        4.25       11.26      4.02 o
   2   1  17        4.05       11.64      5.82 o
   3   1  17       88.38      104.92      8.88 o
  -4   2  17        4.83        8.31      3.99 o
  -3   2  17        5.48       12.06      3.73 o
  -2   2  17        7.48       14.06      3.69 o
  -1   2  17       26.32       28.82      7.33 o
   0   2  17       23.26       24.74      4.61 o
   1   2  17        3.88       11.25      4.26 o
   2   2  17        2.74        6.04      4.35 o
   3   2  17       14.10       17.20      8.23 o
  -3   3  17       77.58       86.75      5.99 o
  -2   3  17       11.20        4.45      3.87 o
  -1   3  17       35.97       43.65      8.67 o
   0   3  17        1.71        7.79      4.15 o
   1   3  17        1.58        6.19      4.23 o
   2   3  17       10.24       22.07      5.28 o
   3   3  17        0.31        7.29     11.56 o
  -2   4  17      141.69      140.62      8.46 o
  -1   4  17        0.00        4.99      4.51 o
   0   4  17        2.69        6.76      4.78 o
   1   4  17       11.83       18.26     11.69 o
   2   4  17        0.01        2.51      4.80 o
  -4   0  18        5.90       12.32      5.83 o
  -3   0  18        0.24        5.57      5.93 o
  -2   0  18       10.85        8.82      5.12 o
  -1   0  18        2.69        5.47      4.54 o
   0   0  18       23.76       19.00      8.94 o
   1   0  18       15.35       37.87      9.54 o
   2   0  18        0.44        3.51      6.21 o
   3   0  18        7.09       29.21      9.74 o
  -3   1  18        0.30        2.22      3.31 o
  -2   1  18        1.45        5.82      3.22 o
  -1   1  18        1.61        5.18      3.43 o
   0   1  18        1.94        9.40      5.41 o
   1   1  18       24.29       38.44      9.35 o
   2   1  18       19.95       21.69      6.06 o
   3   1  18        1.84        9.95      5.81 o
  -3   2  18       12.39       19.92      5.58 o
  -2   2  18        5.11       11.62      4.12 o
  -1   2  18        0.67        4.22      3.99 o
   0   2  18        2.34        1.32      4.08 o
   1   2  18        0.67       10.32      5.57 o
   2   2  18        1.23       11.33      8.05 o
  -2   3  18       35.59       57.85      9.05 o
  -1   3  18        0.19        6.63      4.66 o
   0   3  18       11.30       17.71      4.95 o
   1   3  18        6.93       19.60      5.56 o
  -2   1  19        0.93       -2.51      3.43 o
  -1   1  19        0.43        6.29      5.08 o
   0   1  19        0.03        6.09      5.26 o
   1   1  19        0.04        0.36      7.17 o
  -2   2  19        0.54        6.10      5.40 o
  -1   2  19        3.30       18.22      6.27 o
   0   2  19        5.96       13.86      4.98 o
   1   2  19        0.81        1.41      5.78 o
 
